# Supplementary material for: Temperature Dramatically Shapes Mosquito Gene Expression With Consequences for Mosquito–Zika Virus Interactions
Source: Front Microbiol. 2020 Jun 12;11:901. doi: 10.3389/fmicb.2020.00901 (PMC7303344; doi:10.3389/fmicb.2020.00901)
Supplement: Supplementary file 2 [file Table_1.xlsx]

## Sheet: 24 hs
Gene ID	Locus	Gene Description	FPKM uninfected 28°C (control)	FPKM uninfected 20°C	FoldChange	Log2(FoldChange)	p-value	FDR p-value
XP_021698171.1	LOC5569163	cysteine dioxygenase type 1	4.44129	146.841	33.0627	5.04713	5e-05	0.000147874
XP_001656748.2	LOC5578010	acylpyruvase FAHD1, mitochondrial	3.89399	112.835	28.9767	4.85682	5e-05	0.000147874
XP_021699493.1	LOC23687956	holotricin-3 isoform X3	0.929509	21.1604	22.7651	4.50875	0.0009	0.00221364
XP_001658359.2	LOC5569168	brachyurin	434.934	8680.66	19.9586	4.31894	5e-05	0.000147874
XP_001651077.2	LOC5566672	synaptic vesicle glycoprotein 2B	0.289559	5.43695	18.7767	4.23087	5e-05	0.000147874
XP_001654131.2	LOC5572635	carboxypeptidase B	0.817121	13.6018	16.646	4.0571	5e-05	0.000147874
XP_001660281.2	LOC5572188	sterol O-acyltransferase 1	0.892596	14.0482	15.7386	3.97623	5e-05	0.000147874
XP_021712648.1	LOC5571788	angiotensin-converting enzyme	21.7094	329.865	15.1946	3.92548	5e-05	0.000147874
XP_001647935.2	LOC5563591	phosphoenolpyruvate carboxykinase [GTP]	0.361229	5.06416	14.0193	3.80934	5e-05	0.000147874
XP_001651958.2	LOC5567918	sphingomyelin phosphodiesterase	53.8874	654.741	12.1502	3.6029	5e-05	0.000147874
XP_001659962.1	LOC5571830	serine protease SP24D	301.55	3461.01	11.4774	3.52072	5e-05	0.000147874
XP_001654261.2	LOC5572926	uncharacterized protein LOC5572926	2.4306	27.8504	11.4582	3.51831	5e-05	0.000147874
	LOC5571787		26.4773	294.305	11.1154	3.47448	5e-05	0.000147874
XP_021701760.1	LOC5573345	protein G12	475.638	4258.83	8.95393	3.16252	5e-05	0.000147874
	LOC110680640		81.2439	696.213	8.56942	3.0992	5e-05	0.000147874
XP_021701761.1	LOC5573347	protein G12	62.203	518.752	8.33966	3.05999	5e-05	0.000147874
XP_021701762.1	LOC110676814	protein G12-like	60.2739	498.764	8.27496	3.04875	5e-05	0.000147874
XP_001648735.1	LOC5564405	glutathione S-transferase theta-1	12.4301	102.35	8.23404	3.0416	5e-05	0.000147874
YP_009389264.1	ATP6	ATP synthase F0 subunit 6	105.211	856.942	8.14498	3.02591	5e-05	0.000147874
XP_001651410.1	LOC5567015	lysosomal alpha-mannosidase	5.96313	48.2123	8.08507	3.01526	5e-05	0.000147874
XP_021704595.1	LOC110673981	sodium-coupled monocarboxylate transporter 2 isoform X2	1.58224	12.6562	7.99891	2.9998	5e-05	0.000147874
XP_021712126.1	LOC110674006	protein G12-like	85.748	622.29	7.2572	2.85941	5e-05	0.000147874
XP_001664073.1	LOC5578864	rutC family protein UK114	1.47483	10.6447	7.21758	2.85151	5e-05	0.000147874
XP_001652419.1	LOC5568588	phosphoserine phosphatase isoform X1	42.1552	299.954	7.11547	2.83096	5e-05	0.000147874
XP_021706274.1	LOC110678056	putative aldehyde dehydrogenase family 7 member A1 homolog isoform X2	5.6258	39.5221	7.02515	2.81253	5e-05	0.000147874
XP_001659492.2	LOC5571053	serine protease SP24D	435.261	3010.77	6.91716	2.79018	5e-05	0.000147874
XP_001659135.1	LOC5570423	ubiquinone biosynthesis O-methyltransferase, mitochondrial	18.0179	124.569	6.91362	2.78944	5e-05	0.000147874
XP_021696759.1	LOC5566344	carbonic anhydrase 1	1.10924	7.4841	6.74705	2.75426	5e-05	0.000147874
XP_001663776.1	LOC5578244	protein G12	83.5506	552.377	6.61129	2.72493	5e-05	0.000147874
XP_001660827.1	LOC5573346	protein G12	636.977	4178.76	6.5603	2.71376	5e-05	0.000147874
XP_021698050.1	LOC5568744	pyridoxal phosphate phosphatase isoform X2	9.70108	63.5008	6.54575	2.71056	5e-05	0.000147874
XP_001647937.2	LOC5563575	phosphoenolpyruvate carboxykinase [GTP]	21.4691	138.672	6.45914	2.69134	5e-05	0.000147874
XP_001648452.3	LOC5564117	peroxiredoxin 1	24.893	159.114	6.39192	2.67625	5e-05	0.000147874
XP_001659961.1	LOC5571828	chymotrypsin-2	4867.67	30838.4	6.33535	2.66342	5e-05	0.000147874
XP_001650490.2	LOC5566120	alpha-N-acetylgalactosaminidase	40.4276	252.956	6.25701	2.64547	5e-05	0.000147874
XP_001653563.1	LOC5571265	cytosolic non-specific dipeptidase	30.3275	184.326	6.07785	2.60356	5e-05	0.000147874
XP_001654715.2	LOC5573581	sulfide:quinone oxidoreductase, mitochondrial	7.92723	48.1238	6.0707	2.60186	5e-05	0.000147874
	COX2		67.9582	395.306	5.8169	2.54025	5e-05	0.000147874
XP_021712696.1	LOC110681235	S-adenosylmethionine decarboxylase proenzyme-like	1.69512	9.65243	5.69425	2.5095	5e-05	0.000147874
XP_001655664.1	LOC5575285	putative aldehyde dehydrogenase family 7 member A1 homolog	10.0972	56.9673	5.64189	2.49618	5e-05	0.000147874
XP_001649464.1	LOC5565118	alpha-aminoadipic semialdehyde synthase, mitochondrial	21.77	122.631	5.63303	2.49391	5e-05	0.000147874
XP_001660483.1	LOC5572621	uncharacterized protein LOC5572621	1.54792	8.65853	5.59365	2.48379	5e-05	0.000147874
	LOC5572100		3.61786	20.2079	5.58559	2.48171	5e-05	0.000147874
XP_001650713.1	LOC5566353	D-3-phosphoglycerate dehydrogenase	90.8879	500.264	5.50419	2.46053	5e-05	0.000147874
XP_021693310.1	LOC5576350	saccharopine dehydrogenase-like oxidoreductase	1.16762	6.34241	5.43191	2.44146	5e-05	0.000147874
XP_021694630.1	LOC5578290	stromal interaction molecule homolog isoform X1	1.56694	8.33181	5.31725	2.41068	5e-05	0.000147874
XP_001662725.1	LOC5576532	aspartate aminotransferase, cytoplasmic	2.92187	14.889	5.09571	2.34928	5e-05	0.000147874
XP_001660136.1	LOC5572031	uncharacterized family 31 glucosidase KIAA1161	52.9016	268.007	5.06614	2.34089	5e-05	0.000147874
XP_001658431.1	LOC5569333	short/branched chain specific acyl-CoA dehydrogenase, mitochondrial	3.56817	18.0457	5.05741	2.3384	5e-05	0.000147874
XP_021702851.1	LOC5580049	anoctamin-10	1.24367	6.21761	4.9994	2.32176	5e-05	0.000147874
XP_001656086.1	LOC5576348	saccharopine dehydrogenase-like oxidoreductase	11.9447	59.4922	4.98064	2.31633	5e-05	0.000147874
XP_001657748.2	LOC5567839	calreticulin	34.8035	172.298	4.95059	2.3076	5e-05	0.000147874
XP_021712858.1	LOC5571577	protein G12 isoform X2	58.868	287.535	4.8844	2.28818	5e-05	0.000147874
XP_021701334.1	LOC5568820	S-adenosylmethionine decarboxylase proenzyme isoform X1	4.01623	19.1498	4.7681	2.25342	5e-05	0.000147874
XP_001657918.2	LOC5568202	acetyl-CoA acetyltransferase, mitochondrial	6.20275	29.2836	4.72107	2.23911	5e-05	0.000147874
XP_021705994.1	LOC5577356	monocarboxylate transporter 14 isoform X1	23.4199	106.909	4.56488	2.19058	5e-05	0.000147874
XP_001650340.2	LOC5565972	myrosinase 1	3.49135	15.9335	4.56371	2.19021	5e-05	0.000147874
XP_001663796.1	LOC5578269	farnesyl pyrophosphate synthase	31.4619	142.66	4.53437	2.1809	5e-05	0.000147874
XP_001663274.1	LOC5577186	uncharacterized protein YJR142W isoform X1	1.1939	5.32237	4.45797	2.15639	5e-05	0.000147874
XP_001657204.2	LOC5578914	glucosylceramidase	28.2941	125.935	4.45093	2.15411	5e-05	0.000147874
XP_001662676.2	LOC5576483	putative pterin-4-alpha-carbinolamine dehydratase	2.45343	10.9021	4.44362	2.15173	5e-05	0.000147874
XP_001662625.2	LOC5576408	cytochrome b561 domain-containing protein 1	25.9776	115.365	4.44094	2.15087	5e-05	0.000147874
XP_001656976.1	LOC5578455	uncharacterized protein LOC5578455	982.231	4313.33	4.39136	2.13467	5e-05	0.000147874
XP_001662952.2	LOC5576840	bifunctional purine biosynthesis protein PURH	4.333	18.5762	4.28715	2.10002	5e-05	0.000147874
XP_021703511.1	LOC5567014	lysosomal alpha-mannosidase isoform X2	41.5255	177.882	4.28368	2.09885	5e-05	0.000147874
XP_001650687.1	LOC5566322	ornithine aminotransferase, mitochondrial isoform X1	56.8853	243.134	4.27411	2.09562	5e-05	0.000147874
XP_021697529.1	LOC5576852	85/88 kDa calcium-independent phospholipase A2 isoform X3	3.77644	16.0236	4.24304	2.0851	5e-05	0.000147874
	LOC110679164		4.22576	17.8545	4.22516	2.079	5e-05	0.000147874
XP_021697917.1	LOC5575143	glycine cleavage system H protein, mitochondrial	2.03338	8.50496	4.18267	2.06442	5e-05	0.000147874
XP_021694819.1	LOC5567111	cytosolic purine 5'-nucleotidase isoform X3	2.39504	9.63627	4.02343	2.00843	5e-05	0.000147874
XP_001663546.2	LOC5577771	peptide transporter family 1	53.299	212.421	3.98546	1.99475	5e-05	0.000147874
XP_021701764.1	LOC5577277	protein G12 isoform X2	39.8511	158.545	3.97843	1.9922	5e-05	0.000147874
XP_021701465.1	LOC5571215	proton-coupled amino acid transporter-like protein CG1139	27.8904	108.618	3.89446	1.96142	5e-05	0.000147874
XP_021709329.1	LOC5576159	putative serine protease F56F10,1 isoform X2	33.2093	128.978	3.88379	1.95747	5e-05	0.000147874
XP_001655343.1	LOC5574783	high mobility group protein D	41.8403	162.066	3.87344	1.95362	5e-05	0.000147874
XP_021706587.1	LOC110678272	uncharacterized protein LOC110678272	3.5747	13.7947	3.85898	1.94822	5e-05	0.000147874
XP_001664232.2	LOC5579138	ketimine reductase mu-crystallin	2.68597	10.3598	3.85701	1.94748	5e-05	0.000147874
XP_001653885.2	LOC5580011	very-long-chain 3-oxoacyl-CoA reductase isoform X2	11.4261	44.0112	3.85181	1.94554	5e-05	0.000147874
XP_021702650.1	LOC5564542	FK506-binding protein 2	15.0903	57.992	3.843	1.94223	5e-05	0.000147874
XP_001654186.1	LOC5572786	glutamine synthetase 1, mitochondrial	110.132	418.417	3.79923	1.92571	5e-05	0.000147874
XP_001650873.2	LOC5566484	protein CREG1 isoform X2	704.008	2640.04	3.75001	1.9069	5e-05	0.000147874
	LOC110675624		2.12547	7.89187	3.713	1.89259	0.00015	0.000417031
XP_021700520.1	LOC5578372	monocarboxylate transporter 10	11.1068	41.1165	3.70192	1.88827	5e-05	0.000147874
XP_001656375.1	LOC5577275	protein G12	3288.28	12122.5	3.68658	1.88228	5e-05	0.000147874
	ND3		32.5137	119.821	3.68525	1.88176	5e-05	0.000147874
XP_001662710.2	LOC5576518	probable phosphoserine aminotransferase	63.0328	228.65	3.62748	1.85897	5e-05	0.000147874
XP_021698384.1	LOC5568876	uncharacterized protein LOC5568876	10.0049	36.2484	3.62306	1.85721	5e-05	0.000147874
XP_021705369.1	LOC5565073	beta-galactosidase	25.1671	89.6438	3.56194	1.83266	5e-05	0.000147874
XP_021697387.1	LOC5578230	probable multidrug resistance-associated protein lethal(2)03659	2.65091	9.38988	3.54213	1.82462	5e-05	0.000147874
XP_001652281.1	LOC5568449	sorting nexin-17	2.19252	7.73646	3.52857	1.81908	5e-05	0.000147874
XP_021706109.1	LOC5563763	probable sulfite oxidase, mitochondrial	5.65565	19.9465	3.52683	1.81837	5e-05	0.000147874
XP_001649539.2	LOC5565198	cytochrome b5	8.3053	29.2834	3.52587	1.81798	5e-05	0.000147874
XP_001648219.1	LOC5563904	probable enoyl-CoA hydratase, mitochondrial	13.3692	46.7957	3.50026	1.80746	5e-05	0.000147874
XP_021713380.1	LOC5564606	sideroflexin-1	2.58754	8.98323	3.47173	1.79565	5e-05	0.000147874
XP_001650075.2	LOC5565716	N-acetylgalactosamine kinase	1.81385	6.24767	3.44442	1.78426	5e-05	0.000147874
XP_021710526.1	LOC5570169	period circadian protein isoform X1	1.69191	5.73282	3.38837	1.76059	5e-05	0.000147874
XP_001657127.2	LOC5578759	leukotriene A-4 hydrolase isoform X3	17.7402	59.5905	3.35907	1.74806	5e-05	0.000147874
XP_001650884.2	LOC5566495	probable 2-oxoglutarate dehydrogenase E1 component DHKTD1 homolog, mitochondrial	7.42569	24.5169	3.30163	1.72318	5e-05	0.000147874
XP_001650170.2	LOC5565804	aquaporin	9.70727	32.0015	3.29665	1.721	5e-05	0.000147874
XP_001659766.2	LOC5571520	aminopeptidase N	1.71814	5.65173	3.28945	1.71784	5e-05	0.000147874
XP_021700697.1	LOC5566613	regucalcin isoform X1	25.2031	82.7041	3.28151	1.71436	5e-05	0.000147874
XP_021699250.1	LOC5573011	phosphatidate cytidylyltransferase, photoreceptor-specific	2.15223	6.93868	3.22395	1.68883	5e-05	0.000147874
XP_001660470.2	LOC5572547	alanine aminotransferase 1	19.4975	62.8429	3.22313	1.68846	5e-05	0.000147874
XP_001658180.2	LOC5568814	fatty acid synthase	2.70336	8.70239	3.2191	1.68666	5e-05	0.000147874
XP_021693413.1	LOC5567506	cystinosin homolog isoform X1	10.0475	32.0034	3.18521	1.67139	5e-05	0.000147874
XP_001655365.1	LOC5574806	probable chitinase 10	108.919	345.519	3.17226	1.66551	5e-05	0.000147874
XP_001650469.2	LOC5566102	membrane-bound alkaline phosphatase	11.2418	35.5247	3.16005	1.65995	5e-05	0.000147874
XP_001662024.2	LOC5575521	1-acyl-sn-glycerol-3-phosphate acyltransferase alpha	5.49872	17.2038	3.12869	1.64556	5e-05	0.000147874
XP_001650049.1	LOC5565699	beta-hexosaminidase subunit beta isoform X1	131.39	408.956	3.11254	1.63809	5e-05	0.000147874
XP_021707150.1	LOC5572681	apolipophorins	7.67896	23.8388	3.10443	1.63433	5e-05	0.000147874
XP_021703720.1	LOC5575522	1-acyl-sn-glycerol-3-phosphate acyltransferase alpha	10.5176	32.623	3.10175	1.63308	5e-05	0.000147874
XP_001655739.1	LOC5575386	probable citrate synthase 2, mitochondrial	27.1205	84.1176	3.10162	1.63302	5e-05	0.000147874
XP_001650675.1	LOC5566298	isocitrate dehydrogenase [NADP] cytoplasmic	50.2123	153.622	3.05945	1.61327	5e-05	0.000147874
XP_021697519.1	LOC5565995	multiple inositol polyphosphate phosphatase 1	19.3051	58.9938	3.05587	1.61158	5e-05	0.000147874
XP_021695616.1	LOC5575753	peroxisomal membrane protein PMP34	11.3076	34.4711	3.04849	1.60809	5e-05	0.000147874
XP_021706732.1	LOC5577280	6-phosphofructo-2-kinase/fructose-2,6-bisphosphatase isoform X3	2.81323	8.50073	3.0217	1.59536	5e-05	0.000147874
XP_001647838.2	LOC5579531	serine protease Hayan isoform X1	4.31653	13.0128	3.01464	1.59199	5e-05	0.000147874
XP_001649622.2	LOC5565282	glutaryl-CoA dehydrogenase, mitochondrial	31.0651	93.5712	3.0121	1.59077	5e-05	0.000147874
XP_001659166.1	LOC5570480	uncharacterized protein LOC5570480	5.39571	16.2424	3.01024	1.58988	0.00185	0.00429365
XP_021697332.1	LOC5571596	arginine kinase isoform X1	66.0578	198.411	3.0036	1.58669	5e-05	0.000147874
XP_021701697.1	LOC5566251	venom dipeptidyl peptidase 4 isoform X1	77.7117	233.314	3.0023	1.58607	5e-05	0.000147874
XP_001662150.1	LOC5575706	L-lactate dehydrogenase	4.1948	12.593	3.00205	1.58595	5e-05	0.000147874
XP_001657043.1	LOC5578622	multifunctional protein ADE2	5.31354	15.9443	3.00069	1.5853	5e-05	0.000147874
XP_001649677.1	LOC5565330	flavin reductase (NADPH)	121.535	364.15	2.99626	1.58316	5e-05	0.000147874
XP_021704045.1	LOC5567339	fibronectin type-III domain-containing protein 3a isoform X1	1.79739	5.37097	2.98821	1.57928	5e-05	0.000147874
XP_001663820.1	LOC5578292	probable 4-coumarate--CoA ligase 3	207.985	619.543	2.97879	1.57472	5e-05	0.000147874
XP_001653099.1	LOC5570118	mitochondrial ornithine transporter 1	3.71346	11.0226	2.96828	1.56963	5e-05	0.000147874
XP_021699004.1	LOC5574565	SURF1-like protein	1.84227	5.43615	2.95079	1.5611	5e-05	0.000147874
XP_021694762.1	LOC110674776	struthiocalcin-2-like	7.00362	20.5462	2.93365	1.5527	0.009	0.0180247
XP_021697549.1	LOC5575243	NAD kinase 2, mitochondrial	2.78632	8.12159	2.91481	1.5434	5e-05	0.000147874
XP_001660861.1	LOC5573374	glutamate dehydrogenase, mitochondrial isoform X2	48.1018	137.973	2.86835	1.52022	5e-05	0.000147874
XP_021693096.1	LOC5566478	equilibrative nucleoside transporter 1	3.14452	9.01501	2.8669	1.51949	5e-05	0.000147874
XP_001659401.2	LOC5570890	L-galactose dehydrogenase	5.54045	15.8836	2.86684	1.51946	5e-05	0.000147874
XP_021694877.1	LOC5578623	amidophosphoribosyltransferase	2.16576	6.17018	2.84897	1.51044	5e-05	0.000147874
XP_001654006.1	LOC5572316	thioredoxin, mitochondrial	14.2252	40.4257	2.84184	1.50682	5e-05	0.000147874
XP_001657864.1	LOC5579885	S-formylglutathione hydrolase	3.23076	9.13103	2.82628	1.4989	5e-05	0.000147874
XP_001655376.1	LOC5574816	V-type proton ATPase subunit F	62.3226	175.371	2.81392	1.49258	5e-05	0.000147874
XP_001654674.2	LOC5573538	glutathione S-transferase 1-1	22.3488	62.6689	2.80413	1.48755	5e-05	0.000147874
XP_021703517.1	LOC5567028	protein artichoke isoform X2	4.75372	13.3021	2.79825	1.48453	5e-05	0.000147874
XP_021701395.1	LOC5568981	carbohydrate-responsive element-binding protein isoform X1	17.8266	49.4277	2.77269	1.47129	5e-05	0.000147874
XP_021696986.1	LOC5565228	solute carrier family 28 member 3 isoform X2	10.8819	30.0779	2.76403	1.46677	5e-05	0.000147874
XP_001657476.1	LOC5567470	signal peptidase complex subunit 3	2.42787	6.70619	2.76217	1.4658	5e-05	0.000147874
XP_001662100.1	LOC5575611	protein hairy	7.10422	19.5181	2.7474	1.45806	5e-05	0.000147874
XP_001655215.2	LOC5574592	renin receptor	65.9414	181.074	2.74598	1.45732	5e-05	0.000147874
XP_021705428.1	LOC5569932	uncharacterized protein LOC5569932	8.03307	21.8316	2.71772	1.44239	5e-05	0.000147874
XP_001654810.1	LOC5580065	UPF0184 protein AAEL002161	8.75472	23.7165	2.709	1.43776	5e-05	0.000147874
	LOC5565030		3.29295	8.91664	2.7078	1.43712	5e-05	0.000147874
XP_001656377.1	LOC5577276	protein G12 isoform X2	2038.67	5508.21	2.70186	1.43396	5e-05	0.000147874
XP_001663165.2	LOC5577068	UDP-glucuronosyltransferase 2B13	4.26415	11.5177	2.70105	1.43352	5e-05	0.000147874
XP_021699401.1	LOC23687793	rhythmically expressed gene 2 protein	2.67778	7.20826	2.69188	1.42861	0.0001	0.000284795
	CFI06_mgr02		2939.22	7905.23	2.68957	1.42737	5e-05	0.000147874
XP_001662131.2	LOC5575671	xanthine dehydrogenase	5.79868	15.5685	2.68484	1.42483	5e-05	0.000147874
XP_001660515.1	LOC5572696	ATP synthase subunit e, mitochondrial	49.3315	132.248	2.6808	1.42266	5e-05	0.000147874
XP_001660337.2	LOC5572374	xaa-Pro aminopeptidase ApepP isoform X2	17.1791	46.0184	2.67874	1.42156	5e-05	0.000147874
XP_001654757.1	LOC5573732	V-type proton ATPase 16 kDa proteolipid subunit	204.587	545.662	2.66714	1.41529	5e-05	0.000147874
XP_001663577.1	LOC5577809	oxygen-dependent coproporphyrinogen-III oxidase	5.75841	15.3205	2.66054	1.41172	5e-05	0.000147874
XP_021700806.1	LOC110676601	voltage-dependent anion-selective channel-like	11.6018	30.7748	2.65259	1.4074	5e-05	0.000147874
XP_001660803.2	LOC5573186	RING finger protein 121	6.61966	17.5221	2.64698	1.40435	5e-05	0.000147874
XP_001660168.1	LOC5572088	40S ribosomal protein S20	10.7277	28.3938	2.64677	1.40424	5e-05	0.000147874
XP_011493660.2	LOC5575986	dihydrolipoyllysine-residue succinyltransferase component of 2-oxoglutarate dehydrogenase complex, mitochondrial	16.7229	43.9856	2.63026	1.39521	5e-05	0.000147874
XP_001653737.2	LOC5571642	probable aminopeptidase NPEPL1	9.38722	24.6811	2.62922	1.39464	5e-05	0.000147874
XP_001658877.1	LOC5569988	transmembrane protein 208	13.4661	35.3992	2.62876	1.39438	5e-05	0.000147874
XP_021705374.1	LOC5578354	serine--pyruvate aminotransferase	53.8931	141.285	2.62158	1.39044	5e-05	0.000147874
XP_021701922.1	LOC5565707	abhydrolase domain-containing protein 2	4.62822	12.1135	2.61731	1.38809	5e-05	0.000147874
XP_001663793.1	LOC5578267	ribonuclease kappa	93.7035	244.555	2.60988	1.38398	5e-05	0.000147874
XP_021701593.1	LOC5568230	androgen-induced gene 1 protein isoform X2	17.5038	45.3869	2.59297	1.37461	5e-05	0.000147874
XP_001653516.2	LOC5571188	kynurenine 3-monooxygenase	27.1648	70.4131	2.59207	1.37411	5e-05	0.000147874
XP_001649072.2	LOC5564732	venom allergen 5	4.18278	10.837	2.59086	1.37343	0.00665	0.0137421
XP_001651763.1	LOC5567337	coiled-coil domain-containing protein 28A isoform X1	5.22605	13.5244	2.58788	1.37177	5e-05	0.000147874
XP_001651780.1	LOC5567396	uncharacterized protein LOC5567396	178.498	461.319	2.58445	1.36986	5e-05	0.000147874
XP_021704232.1	LOC5569654	L-ascorbate oxidase	5.52458	14.2556	2.5804	1.36759	5e-05	0.000147874
XP_021711350.1	LOC5575278	glutathione S-transferase isoform X3	113.741	292.976	2.57582	1.36503	5e-05	0.000147874
XP_021697826.1	LOC5573421	protein cycle isoform X3	2.83502	7.28673	2.57026	1.36191	5e-05	0.000147874
XP_001662951.1	LOC5576841	endoplasmin	7.37486	18.8549	2.55665	1.35425	5e-05	0.000147874
XP_001654509.1	LOC5573293	esterase B1	7.61056	19.4459	2.55512	1.35339	5e-05	0.000147874
XP_001659032.1	LOC5570276	cytoplasmic aconitate hydratase	13.4019	34.194	2.55143	1.35131	5e-05	0.000147874
XP_001653478.2	LOC5571180	uncharacterized protein LOC5571180	224.482	571.616	2.54638	1.34845	5e-05	0.000147874
XP_001661042.1	LOC5573790	protein transport protein Sec61 subunit alpha	16.8527	42.7884	2.53896	1.34424	5e-05	0.000147874
XP_001661299.1	LOC5574244	V-type proton ATPase subunit d 1	4.45404	11.2998	2.53698	1.34311	5e-05	0.000147874
XP_001649527.2	LOC5565180	signal peptidase complex subunit 1	13.5901	34.4298	2.53345	1.3411	0.00305	0.00678759
XP_021711974.1	LOC110680475	40S ribosomal protein S20	10.7453	27.186	2.53004	1.33916	5e-05	0.000147874
XP_001658629.1	LOC5569566	cytochrome c oxidase subunit 7A, mitochondrial	70.9163	178.902	2.52272	1.33498	5e-05	0.000147874
XP_001657326.1	LOC5579199	uncharacterized protein LOC5579199	102.487	258.387	2.52117	1.33409	5e-05	0.000147874
XP_001648854.1	LOC5564516	ATPase inhibitor, mitochondrial	151.418	381.649	2.5205	1.33371	5e-05	0.000147874
XP_001655906.1	LOC5575914	ATP synthase subunit alpha, mitochondrial	98.0275	245.803	2.50749	1.32624	5e-05	0.000147874
XP_001657568.1	LOC5567616	adipocyte plasma membrane-associated protein isoform X1	12.3844	30.9935	2.50262	1.32344	5e-05	0.000147874
XP_001656526.1	LOC5577506	solute carrier family 22 member 5	4.54725	11.3765	2.50184	1.32299	5e-05	0.000147874
XP_001659196.2	LOC5570509	protein disulfide-isomerase A3	21.2782	53.0678	2.494	1.31846	5e-05	0.000147874
XP_001655445.1	LOC5574975	MICOS complex subunit Mic10	41.9853	104.696	2.49363	1.31825	5e-05	0.000147874
XP_001660426.1	LOC5572478	V-type proton ATPase subunit D 1	32.4193	80.6933	2.48905	1.3156	5e-05	0.000147874
XP_021700000.1	LOC5564403	uncharacterized protein LOC5564403 isoform X2	3.82414	9.51663	2.48857	1.31532	5e-05	0.000147874
XP_021695560.1	LOC110675318	V-type proton ATPase subunit d 1	25.9768	64.6384	2.48831	1.31517	5e-05	0.000147874
	LOC5571664		33.2615	82.7493	2.48784	1.31489	5e-05	0.000147874
XP_001661167.1	LOC5574096	purine nucleoside phosphorylase isoform X2	10.4301	25.742	2.46805	1.30337	5e-05	0.000147874
XP_021704689.1	LOC5577763	membrane-bound alkaline phosphatase	145.334	358.55	2.46708	1.3028	0.0015	0.00354899
XP_001647648.2	LOC5579340	succinate--hydroxymethylglutarate CoA-transferase	2.31833	5.70848	2.46232	1.30002	0.0003	0.00080128
XP_021705430.1	LOC5570210	aminopeptidase N isoform X2	13.8019	33.6888	2.44088	1.2874	5e-05	0.000147874
XP_021700271.1	LOC5571144	peroxisomal acyl-coenzyme A oxidase 3 isoform X2	4.10264	9.98613	2.43407	1.28337	5e-05	0.000147874
XP_021695850.1	LOC5571293	glycerol-3-phosphate dehydrogenase [NAD(+)], cytoplasmic isoform X4	16.6755	40.5854	2.43383	1.28323	5e-05	0.000147874
XP_001655586.1	LOC5580166	triosephosphate isomerase	30.2603	73.0063	2.41261	1.27059	5e-05	0.000147874
XP_001662431.1	LOC5580239	calmodulin	40.2321	96.6135	2.4014	1.26388	5e-05	0.000147874
XP_021712413.1	LOC110680939	40S ribosomal protein S17	29.2702	70.1332	2.39606	1.26066	5e-05	0.000147874
XP_001651623.2	LOC5567194	surface antigen CRP170	254.754	608.93	2.39027	1.25717	5e-05	0.000147874
XP_001658760.1	LOC5569864	selT-like protein	16.9636	40.476	2.38605	1.25462	5e-05	0.000147874
XP_021697282.1	LOC5574905	multiple inositol polyphosphate phosphatase 1	81.6251	194.523	2.38313	1.25286	5e-05	0.000147874
XP_001653356.2	LOC5570848	ATP-binding cassette sub-family G member 1	6.50622	15.4882	2.38052	1.25128	5e-05	0.000147874
XP_021693431.1	LOC5568916	glutamyl aminopeptidase isoform X3	51.698	122.866	2.37661	1.24891	5e-05	0.000147874
XP_001653330.2	LOC5570824	zinc carboxypeptidase	29.7144	70.4724	2.37166	1.2459	5e-05	0.000147874
XP_001659796.1	LOC5571589	beta-1,3-glucan-binding protein	4.4329	10.4907	2.36655	1.24279	5e-05	0.000147874
XP_001649402.2	LOC5565031	beta-galactosidase isoform X1	2.9121	6.87359	2.36036	1.239	5e-05	0.000147874
XP_001654772.1	LOC5573744	superoxide dismutase [Cu-Zn]	71.4971	168.752	2.36026	1.23895	5e-05	0.000147874
XP_001659937.2	LOC5571804	3-hydroxyacyl-CoA dehydrogenase type-2 isoform X2	4.12562	9.69378	2.34965	1.23245	0.00215	0.00493116
XP_001655189.2	LOC5574538	PQ-loop repeat-containing protein 3	2.86475	6.72	2.34575	1.23005	0.00965	0.0191688
XP_001649531.1	LOC5565156	actin-87E	81.3763	190.808	2.34476	1.22944	5e-05	0.000147874
XP_021712940.1	LOC5566780	membrane alanyl aminopeptidase	21.7933	51.0992	2.34472	1.22942	5e-05	0.000147874
XP_001652386.1	LOC5568558	probable methylmalonate-semialdehyde dehydrogenase [acylating], mitochondrial	8.20949	19.2265	2.34198	1.22773	5e-05	0.000147874
XP_021705034.1	LOC5566888	dnaJ homolog subfamily C member 3	8.81203	20.6021	2.33795	1.22525	5e-05	0.000147874
XP_021711286.1	LOC5567322	putative tricarboxylate transport protein, mitochondrial	10.1362	23.6835	2.33653	1.22437	5e-05	0.000147874
XP_001649329.1	LOC5564972	protein transport protein Sec61 subunit alpha	18.592	43.3647	2.33244	1.22184	5e-05	0.000147874
XP_001652133.2	LOC5568194	ER membrane protein complex subunit 3	6.23129	14.5054	2.32783	1.21899	5e-05	0.000147874
XP_001649125.1	LOC5564798	ATP synthase subunit d, mitochondrial	62.1111	144.557	2.32739	1.21872	5e-05	0.000147874
XP_001661294.1	LOC5574239	microfibril-associated glycoprotein 4	3.66402	8.52025	2.32538	1.21747	5e-05	0.000147874
XP_021712137.1	LOC5567793	NADH dehydrogenase [ubiquinone] 1 alpha subcomplex subunit 6	20.8166	48.3749	2.32386	1.21652	5e-05	0.000147874
XP_001663097.2	LOC5576995	chitinase-3-like protein 1	487.49	1131.09	2.32023	1.21427	5e-05	0.000147874
XP_021695120.1	LOC5567660	ATP synthase lipid-binding protein, mitochondrial	154.596	358.605	2.31963	1.21389	5e-05	0.000147874
XP_001649530.1	LOC5565155	actin-87E	34.4639	79.8998	2.31836	1.21311	5e-05	0.000147874
XP_011493566.1	LOC5573964	V-type proton ATPase subunit e 2	93.7629	215.959	2.30325	1.20367	5e-05	0.000147874
XP_021704847.1	LOC5575865	32 kDa beta-galactoside-binding lectin lec-3	14.4714	33.3062	2.30152	1.20259	5e-05	0.000147874
XP_021699636.1	LOC110676370	dolichyl-diphosphooligosaccharide--protein glycosyltransferase subunit 4	25.7757	59.1825	2.29606	1.19916	5e-05	0.000147874
XP_021708939.1	LOC110679163	glycerol-3-phosphate acyltransferase 3 isoform X2	8.6371	19.7883	2.29108	1.19603	5e-05	0.000147874
XP_021699476.1	LOC5570335	Y-box factor homolog	23.5906	53.7657	2.27912	1.18847	5e-05	0.000147874
XP_001661186.2	LOC5574120	protein G12	1849.04	4203.69	2.27344	1.18488	5e-05	0.000147874
	COX1		499.417	1134.29	2.27123	1.18347	5e-05	0.000147874
XP_001650036.2	LOC5565685	lipase 1	52.8275	119.901	2.26967	1.18248	5e-05	0.000147874
XP_021693230.1	LOC5578307	trypsin alpha-3	336.23	762.236	2.26701	1.18079	5e-05	0.000147874
XP_001656628.1	LOC5577630	cytochrome c oxidase subunit 6A2, mitochondrial	132.567	300.441	2.26633	1.18036	5e-05	0.000147874
XP_001659667.2	LOC5571386	glutathione S-transferase theta-1	20.1585	45.5619	2.26018	1.17644	5e-05	0.000147874
XP_021695175.1	LOC5570295	facilitated trehalose transporter Tret1 isoform X3	19.629	44.3552	2.25968	1.17612	5e-05	0.000147874
XP_021697294.1	LOC5574912	aspartate--tRNA ligase, cytoplasmic	5.09294	11.5072	2.25944	1.17597	5e-05	0.000147874
XP_021701073.1	LOC5570699	lysoplasmalogenase-like protein TMEM86A isoform X1	11.934	26.8704	2.25158	1.17094	5e-05	0.000147874
XP_001658052.2	LOC5568387	transmembrane protein 14 homolog	19.0131	42.7824	2.25015	1.17002	5e-05	0.000147874
XP_021700848.1	LOC5568761	protein pinocchio isoform X1	7.12855	15.9996	2.24444	1.16636	5e-05	0.000147874
XP_021694181.1	LOC23687388	adenylosuccinate lyase	3.76586	8.44259	2.24188	1.16471	5e-05	0.000147874
XP_001651445.1	LOC5567053	general odorant-binding protein 99a	2.39647	5.36333	2.23801	1.16222	0.0013	0.00311106
XP_001654826.2	LOC5580056	dolichyl-diphosphooligosaccharide--protein glycosyltransferase 48 kDa subunit	7.61686	17.0363	2.23666	1.16134	5e-05	0.000147874
XP_001652964.1	LOC5569738	cytochrome b-c1 complex subunit 7	43.2712	96.2724	2.22486	1.15372	5e-05	0.000147874
XP_001663197.2	LOC5577105	protein seele	8.96154	19.9243	2.22331	1.15271	5e-05	0.000147874
XP_001659970.2	LOC5571838	serine protease SP24D	2028.16	4506.07	2.22175	1.1517	5e-05	0.000147874
XP_001650832.1	LOC5566442	phosphoribosylformylglycinamidine synthase	3.42044	7.59209	2.21962	1.15032	5e-05	0.000147874
XP_001657727.1	LOC5567821	NADH dehydrogenase [ubiquinone] 1 beta subcomplex subunit 8, mitochondrial	27.9352	61.8659	2.21462	1.14706	5e-05	0.000147874
	LOC110676442		9.8704	21.8541	2.2141	1.14672	0.0005	0.00129178
XP_021704086.1	LOC5569765	uncharacterized protein LOC5569765 isoform X2	6.50582	14.4011	2.21357	1.14638	5e-05	0.000147874
XP_001653504.1	LOC5571186	cytochrome c oxidase subunit 6B1 isoform X2	186.334	412.34	2.21291	1.14594	5e-05	0.000147874
XP_021697455.1	LOC5567089	integral membrane protein GPR155	2.70038	5.95937	2.20686	1.142	5e-05	0.000147874
XP_021710560.1	LOC5571027	transmembrane protein 164	2.47218	5.45344	2.20592	1.14138	5e-05	0.000147874
XP_001657310.1	LOC5579111	eukaryotic translation initiation factor 5A	6.7998	14.9935	2.20499	1.14077	0.0115	0.022507
XP_001655825.1	LOC5575718	V-type proton ATPase subunit E	53.02	116.501	2.1973	1.13573	5e-05	0.000147874
XP_001663575.1	LOC5577808	dephospho-CoA kinase domain-containing protein	3.79052	8.32076	2.19515	1.13432	5e-05	0.000147874
XP_001661137.1	LOC5574060	coiled-coil domain-containing protein 58	3.05374	6.6945	2.19223	1.1324	5e-05	0.000147874
	LOC110674095		5.42511	11.881	2.19	1.13093	5e-05	0.000147874
XP_001656433.1	LOC5577355	uncharacterized protein LOC5577355	53.149	116.35	2.18913	1.13036	5e-05	0.000147874
XP_021704701.1	LOC5565728	probable cytochrome P450 6g2 isoform X1	4.30886	9.42945	2.18839	1.12987	5e-05	0.000147874
XP_021694639.1	LOC5577559	zinc carboxypeptidase	11.0917	24.2449	2.18586	1.1282	5e-05	0.000147874
XP_001657949.2	LOC5568256	fibrinogen-like protein 1	38.3804	83.7334	2.18167	1.12543	5e-05	0.000147874
XP_001656545.1	LOC5577524	acyl-CoA Delta(11) desaturase isoform X2	85.4257	186.209	2.17978	1.12418	5e-05	0.000147874
XP_001652015.1	LOC5568078	ATP synthase subunit g, mitochondrial	75.8726	164.85	2.17272	1.1195	5e-05	0.000147874
XP_001648726.1	LOC5564381	probable cytochrome P450 304a1	5.06018	10.9791	2.16971	1.1175	5e-05	0.000147874
XP_001658491.2	LOC5569396	trypsin 5G1-like	11.4409	24.7843	2.16629	1.11523	5e-05	0.000147874
XP_001647949.1	LOC5563686	40S ribosomal protein S21	162.836	352.591	2.16531	1.11458	5e-05	0.000147874
XP_021696014.1	LOC5579328	dolichyl-diphosphooligosaccharide--protein glycosyltransferase subunit 2	8.10549	17.5498	2.16517	1.11448	5e-05	0.000147874
XP_001656898.2	LOC5578306	trypsin eta	493.386	1065.49	2.15955	1.11073	5e-05	0.000147874
XP_001663600.1	LOC5577893	catalase isoform X1	82.0834	177.172	2.15844	1.10999	5e-05	0.000147874
XP_001662201.1	LOC5575777	stromal cell-derived factor 2	5.23914	11.2955	2.15598	1.10835	5e-05	0.000147874
XP_021703034.1	LOC5569069	diacylglycerol O-acyltransferase 1	8.71123	18.7723	2.15495	1.10766	5e-05	0.000147874
XP_001657613.1	LOC5567684	ubiquitin-fold modifier 1	14.1707	30.5006	2.15237	1.10593	5e-05	0.000147874
XP_001658950.2	LOC5570148	ATP-binding cassette sub-family B member 6, mitochondrial	34.0386	73.2489	2.15194	1.10564	5e-05	0.000147874
XP_001663929.2	LOC5578538	NADH dehydrogenase [ubiquinone] iron-sulfur protein 4, mitochondrial	17.6452	37.9617	2.15139	1.10527	5e-05	0.000147874
XP_021707160.1	LOC110678504	uncharacterized protein LOC110678504	2.86058	6.13783	2.14566	1.10142	0.0014	0.00333127
XP_001662256.1	LOC5575848	V-type proton ATPase 21 kDa proteolipid subunit	80.2727	172.104	2.14399	1.1003	5e-05	0.000147874
XP_011493116.1	LOC5565441	protein disulfide-isomerase	89.6725	192.003	2.14116	1.09839	5e-05	0.000147874
XP_021705167.1	LOC5568019	alcohol dehydrogenase class-3	9.03859	19.3418	2.13991	1.09755	5e-05	0.000147874
XP_001658844.1	LOC5569945	bleomycin hydrolase isoform X2	22.4943	48.1355	2.1399	1.09754	5e-05	0.000147874
XP_001659807.1	LOC5571609	uncharacterized protein LOC5571609	111.417	237.744	2.13382	1.09344	5e-05	0.000147874
XP_001659681.1	LOC5571429	uncharacterized protein LOC5571429	23.4478	50.0265	2.13353	1.09324	5e-05	0.000147874
XP_001660597.1	LOC5572836	protein disulfide-isomerase A6 homolog	15.7403	33.5453	2.13117	1.09165	5e-05	0.000147874
XP_001660155.1	LOC5572049	uncharacterized protein C20orf24 homolog	14.1302	30.0657	2.12776	1.08934	5e-05	0.000147874
XP_021709756.1	LOC5570567	ATP-binding cassette sub-family A member 3 isoform X1	3.36391	7.15595	2.12727	1.089	5e-05	0.000147874
XP_001654985.1	LOC5573948	dolichyl-diphosphooligosaccharide--protein glycosyltransferase subunit DAD1	20.1517	42.8493	2.12634	1.08837	5e-05	0.000147874
XP_021708412.1	LOC5574012	ubiquitin carboxyl-terminal hydrolase 2 isoform X2	2.54428	5.39729	2.12134	1.08498	5e-05	0.000147874
XP_001649755.1	LOC5565409	innexin inx2	21.8229	46.1576	2.1151	1.08073	5e-05	0.000147874
XP_001658194.1	LOC5568828	probable NADH dehydrogenase [ubiquinone] 1 alpha subcomplex subunit 12	26.8058	56.5807	2.11076	1.07776	5e-05	0.000147874
XP_001658145.2	LOC5568780	facilitated trehalose transporter Tret1	5.22102	11.0139	2.10953	1.07692	5e-05	0.000147874
XP_001655925.2	LOC5575933	aldehyde dehydrogenase, dimeric NADP-preferring	6.41474	13.5285	2.10897	1.07654	5e-05	0.000147874
YP_009389268.1	ND4	NADH dehydrogenase subunit 4	449.952	948.042	2.10698	1.07518	5e-05	0.000147874
XP_001662679.2	LOC5576486	ATP-binding cassette sub-family D member 3	9.59435	20.1966	2.10505	1.07386	5e-05	0.000147874
XP_001663450.2	LOC5577673	UNC93-like protein MFSD11	72.3014	152.187	2.1049	1.07375	5e-05	0.000147874
XP_001649095.1	LOC5564751	cytochrome P450 9e2	51.3473	107.83	2.10001	1.0704	5e-05	0.000147874
XP_021693815.1	LOC5576802	aminopeptidase N	11.794	24.6792	2.09252	1.06524	5e-05	0.000147874
XP_021698612.1	LOC5576901	peptidoglycan-recognition protein LC isoform X1	45.5492	94.9176	2.08385	1.05925	5e-05	0.000147874
XP_021701227.1	LOC5567454	transmembrane protein 214	6.65762	13.8571	2.08139	1.05755	5e-05	0.000147874
XP_021698904.1	LOC23687877	chymotrypsin-2	844.575	1752.88	2.07546	1.05343	5e-05	0.000147874
XP_001662467.1	LOC5576121	dolichyl-diphosphooligosaccharide--protein glycosyltransferase subunit STT3B	9.04309	18.7468	2.07305	1.05176	5e-05	0.000147874
XP_021707681.1	LOC5566059	cytochrome b-c1 complex subunit 8	85.7714	177.699	2.07177	1.05087	5e-05	0.000147874
XP_021701707.1	LOC5577184	WD repeat domain phosphoinositide-interacting protein 2 isoform X1	6.54144	13.5518	2.07168	1.0508	5e-05	0.000147874
XP_021707339.1	LOC5564865	ribosome-binding protein 1 isoform X1	3.40747	7.03808	2.06549	1.04648	5e-05	0.000147874
XP_001652027.2	LOC5568089	cleft lip and palate transmembrane protein 1 homolog	9.02582	18.6258	2.06361	1.04517	5e-05	0.000147874
	LOC110678105		2.72483	5.61935	2.06228	1.04424	0.01375	0.0264152
XP_021704945.1	LOC5573595	ero1-like protein	2.93506	6.05144	2.06178	1.04389	5e-05	0.000147874
XP_001652018.1	LOC5568081	V-type proton ATPase subunit H isoform X2	26.0428	53.6408	2.05972	1.04245	5e-05	0.000147874
XP_021695482.1	LOC110675288	density-regulated protein homolog	3.88195	7.98405	2.05671	1.04034	5e-05	0.000147874
XP_001653051.1	LOC5570068	mannose-1-phosphate guanyltransferase beta	5.37607	11.0562	2.05656	1.04023	5e-05	0.000147874
XP_011493143.1	LOC23687632	acidic leucine-rich nuclear phosphoprotein 32 family member B	29.9226	61.5333	2.05642	1.04013	5e-05	0.000147874
XP_021703791.1	LOC5570863	ATP-binding cassette sub-family G member 4	29.1874	60.0164	2.05624	1.04001	5e-05	0.000147874
XP_001660001.1	LOC5571907	NADH dehydrogenase [ubiquinone] 1 alpha subcomplex subunit 9, mitochondrial	15.5438	31.6594	2.03679	1.02629	5e-05	0.000147874
XP_021709029.1	LOC5571080	V-type proton ATPase catalytic subunit A	36.5189	74.2678	2.03368	1.02409	5e-05	0.000147874
XP_021711326.1	LOC23687808	translocon-associated protein subunit alpha	4.22112	8.58266	2.03327	1.0238	5e-05	0.000147874
XP_001648383.1	LOC5564053	protein stunted	55.6938	112.928	2.02766	1.01981	5e-05	0.000147874
XP_011493298.1	LOC23687901	keratin, type I cytoskeletal 9	50.4852	102.255	2.02545	1.01824	5e-05	0.000147874
XP_021697775.1	LOC5574978	serine hydroxymethyltransferase, cytosolic isoform X1	3.97636	8.03446	2.02056	1.01475	5e-05	0.000147874
XP_001655991.1	LOC5576214	ATP synthase subunit beta, mitochondrial	58.4034	117.698	2.01526	1.01097	5e-05	0.000147874
XP_021701718.1	LOC5574881	chitinase domain-containing protein 1	3.04811	6.12588	2.00973	1.007	5e-05	0.000147874
XP_001655893.1	LOC5575898	cytochrome c oxidase subunit 7C, mitochondrial	145.386	291.906	2.0078	1.00562	5e-05	0.000147874
XP_021696772.1	LOC5564627	peroxiredoxin-2	23.8074	47.7776	2.00684	1.00492	5e-05	0.000147874
XP_001659087.2	LOC5570366	uncharacterized protein LOC5570366	27.4465	55.0727	2.00655	1.00472	5e-05	0.000147874
XP_001647878.2	LOC5563650	glutathione S-transferase D4	23.3549	46.8069	2.00416	1.003	5e-05	0.000147874
XP_001649117.1	LOC5564793	C-Myc-binding protein	7.33959	14.7013	2.00301	1.00217	5e-05	0.000147874
XP_021710488.1	LOC5567414	C-1-tetrahydrofolate synthase, cytoplasmic isoform X2	3.51861	7.0379	2.00019	1.00014	5e-05	0.000147874
XP_001651589.1	LOC5567158	S-adenosylmethionine mitochondrial carrier protein homolog	11.6418	23.2857	2.00018	1.00013	5e-05	0.000147874
XP_001660414.2	LOC5572468	uncharacterized protein LOC5572468	5.37654	10.7338	1.99641	0.997411	5e-05	0.000147874
XP_001661542.1	LOC5574626	protein D3	76.6432	152.678	1.99206	0.994262	5e-05	0.000147874
	LOC5573667		70.6665	140.521	1.98851	0.991687	5e-05	0.000147874
XP_001661688.1	LOC5574862	histidine triad nucleotide-binding protein 1	45.2452	89.9695	1.98849	0.991671	5e-05	0.000147874
XP_021709453.1	LOC5571015	transmembrane protein 53-A	9.93951	19.7245	1.98445	0.988742	5e-05	0.000147874
XP_001658910.1	LOC5570020	cytochrome b-c1 complex subunit 9	152.605	302.673	1.98338	0.987958	5e-05	0.000147874
XP_021697773.1	LOC5564448	sialin	5.43019	10.7686	1.9831	0.987756	5e-05	0.000147874
XP_021703072.1	LOC5568674	neutral ceramidase	2.91979	5.78859	1.98254	0.987347	5e-05	0.000147874
XP_001652717.1	LOC5569118	pyruvate dehydrogenase (acetyl-transferring) kinase, mitochondrial isoform X1	21.7486	43.117	1.98252	0.987334	5e-05	0.000147874
XP_001660162.2	LOC5572080	probable phosphomannomutase	3.11324	6.1694	1.98167	0.986713	0.00225	0.00515243
XP_021698867.1	LOC5566009	nicotinamide riboside kinase 1	5.6589	11.1995	1.97909	0.984841	5e-05	0.000147874
XP_001648748.1	LOC5564391	dolichyl-diphosphooligosaccharide--protein glycosyltransferase subunit STT3A	3.23177	6.39235	1.97797	0.984022	5e-05	0.000147874
XP_001647586.2	LOC5579278	asparagine synthetase [glutamine-hydrolyzing] 1	2.98104	5.89593	1.97781	0.983904	5e-05	0.000147874
XP_001658054.1	LOC5568406	probable 4-coumarate--CoA ligase 3	22.9476	45.384	1.97772	0.98384	5e-05	0.000147874
XP_001650168.2	LOC5565801	aquaporin AQPAn,G isoform X1	16.107	31.8421	1.97691	0.983248	5e-05	0.000147874
XP_001652674.1	LOC5569016	mesencephalic astrocyte-derived neurotrophic factor homolog	10.6377	21.0017	1.97427	0.98132	5e-05	0.000147874
XP_001653422.1	LOC5570996	HIG1 domain family member 1A, mitochondrial isoform X2	98.4418	194.159	1.97232	0.979896	5e-05	0.000147874
XP_021696202.1	LOC5572877	uncharacterized protein LOC5572877	6.74137	13.2625	1.96733	0.976239	5e-05	0.000147874
XP_001659208.2	LOC5570528	hydroxysteroid dehydrogenase-like protein 2	5.29287	10.3947	1.96391	0.973726	0.0019	0.0044027
XP_011492970.2	LOC5574977	ATP synthase subunit delta, mitochondrial	53.7914	105.352	1.95853	0.96977	5e-05	0.000147874
XP_021704121.1	LOC5575478	2-(3-amino-3-carboxypropyl)histidine synthase subunit 1	15.3038	29.9092	1.95436	0.966699	5e-05	0.000147874
XP_001653036.2	LOC5569826	alpha-tocopherol transfer protein-like	48.9819	95.7211	1.95421	0.966588	5e-05	0.000147874
XP_021701404.1	LOC5577470	cGMP-dependent protein kinase 1	14.5535	28.4287	1.95339	0.965982	5e-05	0.000147874
XP_001658084.2	LOC5568681	pyrroline-5-carboxylate reductase	9.56477	18.6829	1.9533	0.965916	5e-05	0.000147874
XP_001662452.2	LOC5576107	ATP synthase-coupling factor 6, mitochondrial	124.723	242.832	1.94697	0.961231	5e-05	0.000147874
	LOC110681123		3.05608	5.94694	1.94594	0.960465	5e-05	0.000147874
XP_021707251.1	LOC5573830	putative ATP synthase subunit f, mitochondrial	157.848	307.049	1.94522	0.959933	5e-05	0.000147874
XP_021709064.1	LOC5574870	dynein light chain 1, cytoplasmic isoform X1	8.19654	15.9321	1.94376	0.95885	5e-05	0.000147874
XP_001662274.1	LOC5575863	cationic amino acid transporter 3	34.2402	66.5007	1.94218	0.957678	5e-05	0.000147874
XP_001660492.2	LOC5572627	dnaJ homolog shv	14.4119	27.9778	1.9413	0.957022	5e-05	0.000147874
XP_001664201.1	LOC5579021	NADH dehydrogenase [ubiquinone] 1 beta subcomplex subunit 2, mitochondrial	31.5153	60.9715	1.93466	0.952083	5e-05	0.000147874
XP_001650705.1	LOC5566301	galectin-4	86.37	167.016	1.93373	0.951384	5e-05	0.000147874
	COX3		364.761	704.456	1.93128	0.949558	5e-05	0.000147874
XP_021695404.1	LOC5566119	V-type proton ATPase subunit C isoform X2	14.0765	27.1658	1.92987	0.948503	5e-05	0.000147874
XP_021713360.1	LOC5573489	succinate dehydrogenase [ubiquinone] cytochrome b small subunit, mitochondrial	16.7194	32.2464	1.92868	0.947615	5e-05	0.000147874
XP_021698342.1	LOC5564225	ribose-phosphate pyrophosphokinase 1 isoform X2	11.0454	21.2897	1.92747	0.94671	5e-05	0.000147874
XP_021701732.1	LOC5566910	UDP-N-acetylglucosamine--dolichyl-phosphate N-acetylglucosaminephosphotransferase	5.62508	10.8103	1.9218	0.942461	0.00095	0.00231905
	LOC110676496		8.15496	15.6311	1.91676	0.93867	5e-05	0.000147874
XP_001650058.1	LOC5565701	cytochrome c oxidase subunit 5A, mitochondrial	142.294	272.712	1.91654	0.938503	5e-05	0.000147874
XP_001662577.2	LOC5576287	delta(3,5)-Delta(2,4)-dienoyl-CoA isomerase, mitochondrial	13.2267	25.3077	1.91338	0.936123	5e-05	0.000147874
XP_021701493.1	LOC5574619	zinc transporter 2	4.91811	9.38397	1.90804	0.932094	5e-05	0.000147874
XP_021693781.1	LOC110674166	signal peptidase complex catalytic subunit SEC11A	18.5971	35.4575	1.90661	0.931013	5e-05	0.000147874
XP_001658443.1	LOC5569310	protein D2	25.4326	48.4767	1.90609	0.930613	5e-05	0.000147874
XP_001656737.2	LOC5577999	ATP synthase subunit beta, mitochondrial	28.2763	53.8953	1.90602	0.930566	5e-05	0.000147874
XP_001649236.1	LOC5564878	cytochrome c-2	48.1579	91.5528	1.9011	0.926832	5e-05	0.000147874
XP_001653486.1	LOC5571173	succinate dehydrogenase cytochrome b560 subunit, mitochondrial	34.0541	64.6785	1.89929	0.925458	5e-05	0.000147874
XP_001657208.2	LOC5578922	uncharacterized protein LOC5578922	209.443	397.192	1.89642	0.923279	5e-05	0.000147874
XP_021712969.1	LOC110681488	uncharacterized protein LOC110681488	8.25647	15.652	1.89573	0.92275	5e-05	0.000147874
XP_001661015.2	LOC5573692	putative alpha-L-fucosidase	119.712	226.865	1.89509	0.922266	5e-05	0.000147874
XP_001652204.1	LOC5568325	sugar transporter SWEET1	4.38046	8.30096	1.895	0.922196	5e-05	0.000147874
XP_001662448.1	LOC5576103	uncharacterized protein LOC5576103	22.76	43.1267	1.89485	0.922081	5e-05	0.000147874
XP_001663201.1	LOC5577113	cytochrome c oxidase subunit 5B, mitochondrial	97.7393	184.994	1.89273	0.920468	5e-05	0.000147874
XP_001656400.1	LOC5577322	UDP-glucose:glycoprotein glucosyltransferase	4.58659	8.67775	1.89198	0.919899	5e-05	0.000147874
	LOC5573209		10.7368	20.3116	1.89177	0.91974	0.014	0.0268073
XP_021701089.1	LOC5564509	ATP-citrate synthase isoform X1	4.93408	9.33292	1.89152	0.919547	5e-05	0.000147874
XP_021693015.1	LOC23687580	probable G-protein coupled receptor Mth-like 1	4.72581	8.9231	1.88816	0.916983	5e-05	0.000147874
XP_001662804.1	LOC5576648	D-aspartate oxidase	4.42139	8.34553	1.88754	0.916504	0.0001	0.000284795
XP_001659261.1	LOC5570670	NADH dehydrogenase [ubiquinone] 1 beta subcomplex subunit 7 isoform X1	26.0026	48.8221	1.87759	0.908878	5e-05	0.000147874
XP_001657019.1	LOC5578596	F-actin-capping protein subunit alpha	5.63558	10.5665	1.87496	0.906862	5e-05	0.000147874
XP_001657753.1	LOC5567950	V-type proton ATPase 116 kDa subunit a	42.1471	78.9658	1.87358	0.905795	5e-05	0.000147874
XP_001654799.1	LOC5573778	staphylococcal nuclease domain-containing protein 1	7.74148	14.484	1.87096	0.903779	5e-05	0.000147874
XP_001659283.1	LOC5570694	CKLF-like MARVEL transmembrane domain-containing protein 4	6.39658	11.9551	1.86898	0.902254	5e-05	0.000147874
XP_001651861.1	LOC5567697	sugar transporter SWEET1	3.25922	6.08139	1.8659	0.899874	0.00725	0.0148559
XP_001651717.1	LOC5567286	NADH dehydrogenase [ubiquinone] 1 subunit C2	40.7019	75.8036	1.86241	0.89717	5e-05	0.000147874
XP_001655005.1	LOC5573968	ATP synthase subunit O, mitochondrial	96.3301	179.328	1.8616	0.896542	5e-05	0.000147874
XP_011493383.1	LOC5569181	translocon-associated protein subunit gamma	38.2152	71.1387	1.86153	0.896488	5e-05	0.000147874
XP_021712996.1	LOC5573372	heterogeneous nuclear ribonucleoprotein 87F	10.4764	19.4885	1.86023	0.89548	5e-05	0.000147874
XP_001649403.2	LOC5565066	beta-galactosidase isoform X1	23.0928	42.9134	1.8583	0.893985	5e-05	0.000147874
XP_001653441.1	LOC5571011	RNA polymerase II transcriptional coactivator	5.86318	10.8826	1.85609	0.892268	0.0002	0.000546679
XP_001663552.1	LOC5577777	translocating chain-associated membrane protein 1	56.9781	105.59	1.85317	0.889994	5e-05	0.000147874
XP_001653329.2	LOC5570825	zinc carboxypeptidase	12.7664	23.5908	1.84788	0.885873	0.01455	0.0276791
XP_001651458.1	LOC5567068	V-type proton ATPase subunit B	13.2813	24.5189	1.84612	0.884498	5e-05	0.000147874
XP_001659450.1	LOC5570989	probable small nuclear ribonucleoprotein G	15.8097	29.1663	1.84484	0.883492	0.0002	0.000546679
XP_021701217.1	LOC5571570	uncharacterized protein LOC5571570	9.99295	18.3896	1.84026	0.879908	5e-05	0.000147874
XP_001662652.1	LOC5576463	uncharacterized protein LOC5576463	14.9299	27.4398	1.83791	0.878065	0.0001	0.000284795
XP_021697979.1	LOC5573990	NADH dehydrogenase [ubiquinone] iron-sulfur protein 3, mitochondrial isoform X1	23.9214	43.908	1.83551	0.876182	5e-05	0.000147874
XP_021694038.1	LOC5573038	dihydropyrimidine dehydrogenase [NADP(+)]	18.6169	34.1362	1.83361	0.87469	5e-05	0.000147874
XP_001652038.1	LOC5568103	PXMP2/4 family protein 3	18.9637	34.7517	1.83254	0.873843	5e-05	0.000147874
XP_001652227.2	LOC5579938	atrial natriuretic peptide receptor 3	3.56311	6.52051	1.83001	0.871848	5e-05	0.000147874
XP_001660379.1	LOC5572427	UDP-glucuronosyltransferase 2A3	48.4012	88.4502	1.82744	0.869823	5e-05	0.000147874
XP_001648463.1	LOC5564133	aldose reductase isoform X2	33.5065	61.1264	1.82431	0.867355	5e-05	0.000147874
XP_011493570.1	LOC5574159	ubiquitin carboxyl-terminal hydrolase isozyme L5	4.85607	8.8426	1.82094	0.864681	0.00015	0.000417031
XP_021693740.1	LOC110674164	src substrate cortactin-like isoform X2	4.02117	7.32202	1.82087	0.864626	5e-05	0.000147874
XP_021701692.1	LOC5575982	uncharacterized protein LOC5575982 isoform X1	5.84998	10.6515	1.82078	0.864553	0.00045	0.0011688
XP_001657923.1	LOC5568233	ethanolaminephosphotransferase 1 isoform X2	14.5255	26.397	1.81729	0.861786	5e-05	0.000147874
XP_001657235.1	LOC5579041	protein transport protein Sec61 subunit beta	26.9181	48.9086	1.81694	0.861512	5e-05	0.000147874
XP_021699844.1	LOC5578806	endoplasmic reticulum resident protein 44 isoform X1	14.6115	26.543	1.81658	0.861227	5e-05	0.000147874
XP_021710584.1	LOC5566392	protein ABHD18	2.89724	5.25568	1.81403	0.859198	5e-05	0.000147874
XP_001655809.1	LOC5575683	minor histocompatibility antigen H13 isoform X1	21.4886	38.9571	1.81292	0.858315	5e-05	0.000147874
XP_021702082.1	LOC5570616	ER lumen protein-retaining receptor	12.7093	22.9757	1.80779	0.854224	5e-05	0.000147874
XP_001660326.1	LOC5572369	2-hydroxyacyl-CoA lyase 1	6.88897	12.4301	1.80435	0.851478	5e-05	0.000147874
XP_001659877.1	LOC5571735	cytochrome c oxidase subunit 6C-2	252.368	454.268	1.80002	0.848015	5e-05	0.000147874
XP_001657673.2	LOC5567772	omega-amidase NIT2	4.32776	7.77386	1.79628	0.845011	0.0002	0.000546679
XP_021712014.1	LOC110680525	transmembrane emp24 domain-containing protein 7-like	3.73496	6.69347	1.79211	0.841662	0.0036	0.00790323
XP_001659482.1	LOC5571045	proteasome subunit beta type-1	20.2655	36.3161	1.79202	0.841584	5e-05	0.000147874
XP_001660449.1	LOC5572507	trypsin-1	94.3024	168.882	1.79086	0.840649	5e-05	0.000147874
XP_001662270.2	LOC5571882	transcriptional activator protein Pur-beta isoform X1	3.73878	6.6943	1.7905	0.840366	5e-05	0.000147874
XP_001653333.1	LOC5570821	mannose-P-dolichol utilization defect 1 protein homolog	16.6914	29.8799	1.79014	0.84007	5e-05	0.000147874
XP_001658619.1	LOC5569556	malignant T-cell-amplified sequence 1 homolog	4.75665	8.51208	1.78951	0.839566	0.0009	0.00221364
XP_001651768.1	LOC5567338	cytochrome c oxidase subunit 7A1, mitochondrial	10.2169	18.263	1.78753	0.837966	0.0008	0.00199966
XP_021705815.1	LOC5565978	uncharacterized protein LOC5565978	4.01035	7.16774	1.78731	0.83779	5e-05	0.000147874
XP_001656797.1	LOC5578101	signal peptidase complex subunit 2	35.3867	63.2358	1.78699	0.837534	5e-05	0.000147874
XP_021710339.1	LOC5579856	synaptic vesicle glycoprotein 2C	8.8959	15.8964	1.78694	0.837488	0.0003	0.00080128
XP_001661396.1	LOC5574363	HD domain-containing protein 2 isoform X2	11.4318	20.4184	1.78611	0.836817	5e-05	0.000147874
XP_001654917.1	LOC5573879	cytochrome b-c1 complex subunit 6, mitochondrial	161.289	287.945	1.78527	0.836145	5e-05	0.000147874
XP_001656815.1	LOC5578117	ATPase inhibitor mai-2, mitochondrial	17.4436	31.1131	1.78364	0.834824	0.01135	0.0222582
XP_021699546.1	LOC5567930	calcium-binding mitochondrial carrier protein Aralar1 isoform X1	4.61862	8.21708	1.77912	0.831164	5e-05	0.000147874
XP_001658149.1	LOC5568784	peroxiredoxin-5, mitochondrial	18.6201	33.0517	1.77505	0.827864	5e-05	0.000147874
XP_001652035.1	LOC5568098	transmembrane emp24 domain-containing protein 5	4.61403	8.15717	1.76791	0.822041	5e-05	0.000147874
XP_001656018.1	LOC5576240	nischarin isoform X1	5.54117	9.7937	1.76744	0.821663	0.00145	0.00344463
XP_001652667.1	LOC5569013	putative fatty acyl-CoA reductase CG5065	25.0589	44.2853	1.76725	0.821505	5e-05	0.000147874
XP_001651862.1	LOC5567698	solute carrier family 2, facilitated glucose transporter member 3 isoform X1	16.2241	28.6501	1.7659	0.820402	5e-05	0.000147874
XP_021697241.1	LOC110675781	apyrase-like	7.50433	13.2332	1.76341	0.818367	5e-05	0.000147874
XP_001651479.2	LOC5567084	membrane alanyl aminopeptidase	20.2012	35.6138	1.76295	0.817995	5e-05	0.000147874
XP_001660626.1	LOC5572867	proteasome subunit alpha type-4	15.9651	28.0881	1.75934	0.815037	5e-05	0.000147874
XP_011492951.1	LOC5570643	isochorismatase domain-containing protein 1	5.1458	9.04981	1.75868	0.814492	0.0017	0.00398348
XP_021706303.1	LOC110678069	glutathione S-transferase 1	4.26683	7.50098	1.75797	0.813914	0.0019	0.0044027
XP_001651760.1	LOC5567336	vesicle transport protein SFT2C	3.79459	6.66806	1.75725	0.813323	0.003	0.00670183
XP_021698831.1	LOC110676201	myrosinase 1-like	23.5172	41.3126	1.7567	0.812866	5e-05	0.000147874
XP_001660495.2	LOC5572673	retinal dehydrogenase 1	5.71837	10.0338	1.75466	0.811192	5e-05	0.000147874
XP_001650695.2	LOC5566309	probable pyruvate dehydrogenase E1 component subunit alpha, mitochondrial isoform X2	5.37289	9.42395	1.75398	0.810634	0.0001	0.000284795
XP_001652922.1	LOC5569659	cytochrome P450 4C1	51.8281	90.8149	1.75223	0.809195	5e-05	0.000147874
XP_021711393.1	LOC5566699	plasma membrane calcium-transporting ATPase 2 isoform X1	3.99102	6.97192	1.7469	0.804799	5e-05	0.000147874
XP_021710789.1	LOC23687442	cell wall protein DAN4 isoform X1	1294.19	2260.61	1.74674	0.804663	5e-05	0.000147874
XP_001660161.1	LOC5572082	glutamine--fructose-6-phosphate aminotransferase [isomerizing] 2	20.4807	35.7483	1.74546	0.80361	5e-05	0.000147874
XP_021700609.1	LOC5570922	sodium/hydrogen exchanger 3 isoform X3	16.8019	29.1999	1.73789	0.797339	5e-05	0.000147874
XP_001654974.1	LOC5573938	putative oligosaccharyltransferase complex subunit CG9662	7.82596	13.5716	1.73418	0.794251	0.009	0.0180247
XP_001658093.2	LOC5568678	neutral ceramidase	69.3952	120.29	1.73341	0.793609	5e-05	0.000147874
XP_021703326.1	LOC5578837	glucosamine-6-phosphate isomerase	23.0831	39.9994	1.73284	0.793141	5e-05	0.000147874
XP_021699686.1	LOC5569281	electron transfer flavoprotein-ubiquinone oxidoreductase, mitochondrial	7.43991	12.8851	1.73189	0.792347	5e-05	0.000147874
XP_021696551.1	LOC5566268	protein rogdi isoform X2	4.08021	7.04645	1.72698	0.788253	5e-05	0.000147874
XP_001657674.2	LOC5567773	omega-amidase NIT2	8.90064	15.3609	1.72582	0.787282	5e-05	0.000147874
XP_001656001.1	LOC5576223	uncharacterized protein LOC5576223	39.4619	68.0911	1.72549	0.787006	5e-05	0.000147874
XP_001655176.1	LOC5574526	actin-5C	166.694	287.512	1.72479	0.78642	5e-05	0.000147874
XP_001662342.1	LOC5576010	thioredoxin domain-containing protein 17	96.9264	167.074	1.72372	0.785526	5e-05	0.000147874
XP_001658987.1	LOC5570205	fumarate hydratase, mitochondrial isoform X1	7.4976	12.9097	1.72184	0.783955	5e-05	0.000147874
XP_001648535.1	LOC5564195	coiled-coil domain-containing protein 47	8.39053	14.4419	1.72121	0.783427	5e-05	0.000147874
XP_011493496.1	LOC5572193	receptor expression-enhancing protein 5 isoform X1	46.1829	79.489	1.72118	0.783396	5e-05	0.000147874
XP_001659176.1	LOC5570500	mitochondrial enolase superfamily member 1	4.08248	7.02658	1.72115	0.783377	0.0039	0.00851068
	LOC5580268		10.4285	17.9135	1.71774	0.780516	0.00015	0.000417031
XP_001649070.1	LOC5564726	PRADC1-like protein	9.22505	15.8461	1.71773	0.780499	0.0001	0.000284795
XP_021706466.1	LOC5568451	major facilitator superfamily domain-containing protein 12	7.93983	13.6149	1.71476	0.778006	5e-05	0.000147874
XP_001653466.1	LOC5571150	ATP synthase subunit gamma, mitochondrial	87.5435	150.091	1.71447	0.777766	5e-05	0.000147874
XP_021701226.1	LOC5575681	uncharacterized protein LOC5575681	43.5501	74.6322	1.71371	0.777122	5e-05	0.000147874
XP_021711596.1	LOC5579904	regucalcin isoform X1	21.3368	36.554	1.71319	0.776685	5e-05	0.000147874
XP_021703886.1	LOC5577908	alpha-tocopherol transfer protein-like isoform X2	9.59993	16.4196	1.71039	0.774323	5e-05	0.000147874
XP_001661804.1	LOC5575082	ribose-5-phosphate isomerase	4.97611	8.50688	1.70954	0.773612	0.001	0.00242691
XP_021700226.1	LOC5564196	caspase isoform X2	5.3918	9.21237	1.70859	0.772805	0.0004	0.0010445
XP_021710627.1	LOC5567898	epoxide hydrolase 1	57.5923	98.3967	1.7085	0.772734	5e-05	0.000147874
XP_021708967.1	LOC110679177	cytochrome c oxidase assembly factor 7 homolog	3.09423	5.28276	1.70729	0.771711	0.0014	0.00333127
XP_001650745.2	LOC5566351	uncharacterized protein LOC5566351	6.08628	10.3844	1.7062	0.770785	0.0001	0.000284795
XP_001660916.2	LOC5573523	sterol regulatory element-binding protein 1	5.75438	9.81389	1.70546	0.770165	5e-05	0.000147874
XP_001663011.1	LOC5576914	upstream activation factor subunit spp27	6.2166	10.5818	1.70218	0.767387	5e-05	0.000147874
XP_001656607.2	LOC5577613	deoxyribose-phosphate aldolase	7.71362	13.1247	1.7015	0.766804	0.0001	0.000284795
XP_001652392.1	LOC5568564	protein Vhl	5.80221	9.87024	1.70112	0.766483	0.00295	0.00660529
XP_001652999.2	LOC5569771	endoplasmic reticulum lectin 1 isoform X2	7.73669	13.1458	1.69915	0.764814	5e-05	0.000147874
XP_021695897.1	LOC5571276	splicing factor 3A subunit 2	15.5061	26.3278	1.6979	0.763751	5e-05	0.000147874
XP_001663616.1	LOC5577944	alpha-amylase 2	6.47419	10.9677	1.69407	0.760489	5e-05	0.000147874
XP_001652748.1	LOC5569143	verprolin isoform X1	10.3089	17.4573	1.69342	0.75994	5e-05	0.000147874
XP_021694053.1	LOC5579964	cellular tumor antigen p53 isoform X2	4.65841	7.88722	1.69311	0.759679	5e-05	0.000147874
XP_001660947.1	LOC5573615	acyl carrier protein, mitochondrial isoform X2	51.7455	87.5098	1.69116	0.758011	5e-05	0.000147874
XP_001659748.2	LOC5571498	zinc transporter ZIP1	4.66528	7.88225	1.68956	0.756644	0.0001	0.000284795
	LOC110680397		7.05002	11.9104	1.68941	0.756523	0.00015	0.000417031
XP_001659918.1	LOC5571789	ras-related protein Rab-11B	21.3483	36.0344	1.68793	0.755254	5e-05	0.000147874
XP_001657186.1	LOC5578833	uncharacterized protein LOC5578833	26.6757	44.9726	1.6859	0.75352	5e-05	0.000147874
XP_021696101.1	LOC5574099	cAMP-dependent protein kinase type I regulatory subunit isoform X1	4.47586	7.54498	1.68571	0.753352	5e-05	0.000147874
XP_021694086.1	LOC5576110	uncharacterized protein LOC5576110	5.13268	8.63987	1.68331	0.751297	5e-05	0.000147874
XP_001656776.1	LOC5578082	NADH dehydrogenase [ubiquinone] 1 beta subcomplex subunit 1	49.0129	82.3192	1.67954	0.748067	5e-05	0.000147874
XP_021706383.1	LOC5570619	derlin-2	22.0573	37.0267	1.67866	0.74731	5e-05	0.000147874
XP_021710242.1	LOC5567448	ras-related protein Rab6 isoform X1	6.24072	10.4745	1.67841	0.747097	5e-05	0.000147874
XP_001659821.1	LOC5571685	acyl-CoA-binding protein homolog	658.673	1104.85	1.67739	0.746216	5e-05	0.000147874
XP_021699060.1	LOC5573291	CTD nuclear envelope phosphatase 1 homolog isoform X1	3.77018	6.3231	1.67713	0.745999	5e-05	0.000147874
XP_001657814.1	LOC5567987	protein YIPF6	4.93204	8.26843	1.67647	0.745429	0.0004	0.0010445
XP_001657170.1	LOC5578796	cytochrome b-c1 complex subunit Rieske, mitochondrial isoform X1	52.4832	87.9555	1.67588	0.744918	5e-05	0.000147874
XP_001653648.2	LOC5571397	aldehyde dehydrogenase, mitochondrial	13.6686	22.8881	1.6745	0.743732	5e-05	0.000147874
XP_001662153.1	LOC5575702	transmembrane 9 superfamily member 3	11.7326	19.6398	1.67395	0.743257	5e-05	0.000147874
XP_001662127.2	LOC5575668	non-specific lipid-transfer protein	36.7107	61.3358	1.67079	0.740529	5e-05	0.000147874
XP_001661986.1	LOC5575471	transmembrane protein 120 homolog	8.20738	13.692	1.66825	0.73834	0.0001	0.000284795
XP_001661964.1	LOC5575448	ER degradation-enhancing alpha-mannosidase-like protein 3	4.44623	7.41117	1.66684	0.737119	5e-05	0.000147874
XP_001661764.1	LOC5575032	60 kDa heat shock protein, mitochondrial	3.90811	6.51309	1.66656	0.736871	0.0004	0.0010445
XP_021693755.1	LOC23687673	nuclear transcription factor Y subunit beta isoform X9	13.8819	23.1317	1.66632	0.736666	5e-05	0.000147874
XP_001652532.1	LOC5568708	NADH dehydrogenase [ubiquinone] 1 beta subcomplex subunit 3	73.2982	122.048	1.66509	0.735599	0.0001	0.000284795
XP_001655316.1	LOC5574746	NADH-ubiquinone oxidoreductase 49 kDa subunit	25.0924	41.6809	1.6611	0.732136	5e-05	0.000147874
XP_021704180.1	LOC5577482	NADH-cytochrome b5 reductase 3 isoform X1	12.3953	20.5793	1.66025	0.731401	5e-05	0.000147874
XP_001654128.2	LOC5572631	carboxypeptidase B	35.5984	59.0572	1.65898	0.730301	5e-05	0.000147874
XP_001657499.1	LOC5567491	probable elongation factor 1-beta	158.938	263.453	1.65758	0.729082	5e-05	0.000147874
XP_001664062.1	LOC5578855	enoyl-CoA delta isomerase 2, mitochondrial	18.2535	30.2436	1.65687	0.728457	5e-05	0.000147874
XP_001650133.1	LOC5565774	phosphoglycerate kinase	18.8822	31.2759	1.65637	0.728025	5e-05	0.000147874
XP_021695260.1	LOC5569564	chloride intracellular channel exc-4 isoform X3	14.7741	24.4642	1.65588	0.727602	5e-05	0.000147874
XP_021696765.1	LOC110675610	uncharacterized protein LOC110675610	66.0915	109.418	1.65555	0.727313	5e-05	0.000147874
XP_001661801.1	LOC5575085	transferrin	42.8277	70.8415	1.6541	0.726051	5e-05	0.000147874
XP_001656227.2	LOC5576737	putative aminopeptidase W07G4,4	113.163	187.138	1.6537	0.7257	5e-05	0.000147874
XP_001650394.1	LOC5566028	rutC family protein UK114	5.80193	9.59387	1.65357	0.72558	0.0112	0.0220231
XP_001653239.1	LOC5570571	mitogen-activated protein kinase 14B isoform X2	8.69713	14.373	1.65261	0.72475	5e-05	0.000147874
XP_021710180.1	LOC5575223	succinate dehydrogenase [ubiquinone] flavoprotein subunit, mitochondrial	13.9703	23.0243	1.64809	0.720794	5e-05	0.000147874
XP_021707110.1	LOC5577346	lipid droplet-associated hydrolase isoform X1	3.53464	5.81404	1.64487	0.717978	0.0022	0.00504188
XP_001659264.1	LOC5570667	histidine triad nucleotide-binding protein 3	16.2952	26.7779	1.6433	0.716596	0.00025	0.000676389
XP_001657465.1	LOC5567464	calcium channel flower isoform X2	15.0564	24.7358	1.64288	0.716224	0.0001	0.000284795
XP_021705284.1	LOC110677861	uncharacterized protein LOC110677861	3.87638	6.36579	1.6422	0.71563	5e-05	0.000147874
XP_001660657.2	LOC5572942	cytochrome P450 4d2	18.5686	30.4244	1.63849	0.712364	5e-05	0.000147874
XP_001662741.2	LOC5576555	NAD(P) transhydrogenase, mitochondrial	6.09704	9.98701	1.63801	0.711944	5e-05	0.000147874
XP_001658652.1	LOC5569632	uncharacterized protein LOC5569632	85.0421	139.264	1.63759	0.711573	5e-05	0.000147874
XP_021706131.1	LOC5571093	uncharacterized protein LOC5571093	100.025	163.515	1.63474	0.709062	5e-05	0.000147874
XP_021705395.1	LOC5577227	B-cell receptor-associated protein 31 isoform X2	25.5123	41.6767	1.63359	0.708048	5e-05	0.000147874
XP_011493595.2	LOC5574590	hydroxysteroid dehydrogenase-like protein 2 isoform X1	18.5292	30.2615	1.63318	0.707683	5e-05	0.000147874
XP_021713167.1	LOC5565237	zinc transporter ZIP13 homolog	44.0208	71.8655	1.63254	0.707114	5e-05	0.000147874
XP_001661364.1	LOC5574331	mannose-6-phosphate isomerase	4.90959	8.01283	1.63208	0.706709	0.0006	0.00153386
XP_021708766.1	LOC5574237	guanylate kinase isoform X2	5.17187	8.43999	1.6319	0.706555	0.0001	0.000284795
	LOC110678796		17.9963	29.3662	1.63179	0.706456	0.00935	0.0186108
XP_001648468.1	LOC5564107	uncharacterized protein LOC5564107	267.272	435.952	1.63112	0.705861	0.0003	0.00080128
XP_001663120.1	LOC5577026	NADH dehydrogenase [ubiquinone] 1 alpha subcomplex subunit 10, mitochondrial	18.786	30.6368	1.63083	0.705608	5e-05	0.000147874
XP_001658248.1	LOC5568945	derlin-1	5.7355	9.34158	1.62873	0.703747	0.00105	0.00253982
XP_001654779.2	LOC5573751	uncharacterized protein LOC5573751	79.3338	129.135	1.62774	0.702873	0.00035	0.00092552
XP_011493321.1	LOC23687484	protein jagunal isoform X1	8.58496	13.9553	1.62555	0.70093	0.0001	0.000284795
XP_001663442.1	LOC5577568	peptidyl-prolyl cis-trans isomerase 5	94.3194	153.185	1.62411	0.699649	5e-05	0.000147874
XP_021701096.1	LOC5564483	metallophosphoesterase 1 isoform X3	8.7837	14.2607	1.62354	0.699144	5e-05	0.000147874
XP_001657823.1	LOC5567996	proteasome subunit beta type-6	18.5933	30.1737	1.62283	0.698509	0.0004	0.0010445
XP_001651424.1	LOC5567031	fructose-bisphosphate aldolase isoform X2	49.9137	80.8858	1.62051	0.696451	5e-05	0.000147874
XP_001653210.1	LOC5570554	peptidyl-prolyl cis-trans isomerase FKBP2	10.1462	16.4357	1.61989	0.695893	0.0144	0.0274474
XP_021693773.1	LOC5565754	RNA-binding protein Nova-1 isoform X4	7.72918	12.5201	1.61985	0.695859	5e-05	0.000147874
XP_001662888.1	LOC5576800	aminopeptidase N	293.065	474.424	1.61884	0.694956	5e-05	0.000147874
XP_001662942.1	LOC5576835	V-type proton ATPase subunit G	67.3114	108.93	1.6183	0.694479	5e-05	0.000147874
XP_021702339.1	LOC5567722	transmembrane emp24 domain-containing protein bai isoform X2	11.8491	19.1716	1.61798	0.694193	5e-05	0.000147874
XP_001663675.1	LOC5578053	zinc transporter ZIP11	23.7554	38.4131	1.61703	0.693343	5e-05	0.000147874
	LOC5577480		5.93675	9.57148	1.61224	0.689069	0.00565	0.0119029
XP_001655156.1	LOC5574494	small nuclear ribonucleoprotein-associated protein B	6.65704	10.7286	1.61162	0.688509	0.0015	0.00354899
XP_001661907.1	LOC5575377	actin-interacting protein 1	4.18194	6.73311	1.61004	0.687101	0.0001	0.000284795
XP_001657083.2	LOC5578684	stearoyl-CoA desaturase 5	82.181	132.25	1.60925	0.686391	5e-05	0.000147874
XP_001656404.1	LOC5577327	transmembrane emp24 domain-containing protein eca	20.4091	32.8322	1.6087	0.685899	5e-05	0.000147874
XP_001661052.1	LOC5573804	glutaminyl-peptide cyclotransferase	9.18527	14.7529	1.60615	0.683605	5e-05	0.000147874
XP_001664307.1	LOC5579227	thioredoxin domain-containing protein 17	43.9179	70.5163	1.60564	0.683148	5e-05	0.000147874
XP_001661549.2	LOC5574633	mitochondrial glutamate carrier 1	21.0427	33.7721	1.60493	0.682512	5e-05	0.000147874
XP_001656116.1	LOC5576414	transmembrane protein 258 homolog	34.3584	55.0359	1.60182	0.67971	0.00015	0.000417031
XP_001652832.2	LOC5569520	malate dehydrogenase, cytoplasmic isoform X1	63.8122	102.077	1.59965	0.677754	5e-05	0.000147874
XP_001658306.1	LOC5569076	ATP-dependent RNA helicase WM6	10.9851	17.5056	1.59358	0.672269	5e-05	0.000147874
XP_001661591.1	LOC5574682	juvenile hormone epoxide hydrolase 1	7.42774	11.8366	1.59357	0.67226	0.00185	0.00429365
XP_001649392.1	LOC5565050	coatomer subunit beta	7.74885	12.3338	1.59169	0.670563	5e-05	0.000147874
XP_001652932.1	LOC5569668	WW domain-containing oxidoreductase	5.75645	9.15168	1.58981	0.668857	0.00095	0.00231905
XP_011493026.1	LOC23687404	glyceraldehyde-3-phosphate dehydrogenase 1	73.1529	116.18	1.58818	0.667375	5e-05	0.000147874
XP_001649961.1	LOC5565604	adipocyte plasma membrane-associated protein	11.4827	18.2352	1.58806	0.667264	0.0002	0.000546679
XP_021700501.1	LOC5580331	microtubule-associated protein futsch isoform X1	23.2284	36.8655	1.58709	0.666382	5e-05	0.000147874
XP_001658587.2	LOC5569497	NADH dehydrogenase [ubiquinone] flavoprotein 1, mitochondrial	24.9201	39.5229	1.58598	0.665379	5e-05	0.000147874
XP_001652543.1	LOC5568716	proteasome subunit beta type-4	32.2104	51.0019	1.5834	0.663024	5e-05	0.000147874
XP_001659012.2	LOC5570233	malate dehydrogenase, mitochondrial	54.1645	85.6659	1.58159	0.661373	0.0002	0.000546679
XP_001657955.1	LOC5568260	60S ribosomal protein L31	747.698	1182.38	1.58136	0.661166	5e-05	0.000147874
XP_021701509.1	LOC5566092	cytochrome c oxidase subunit 4 isoform 1, mitochondrial	186.289	294.537	1.58108	0.660906	5e-05	0.000147874
XP_001658305.2	LOC5569075	uncharacterized protein LOC5569075	10.6075	16.7204	1.57628	0.656525	5e-05	0.000147874
XP_021697592.1	LOC5574066	protein ERGIC-53	10.6869	16.8376	1.57554	0.655843	5e-05	0.000147874
XP_021700315.1	LOC5568633	peroxisomal multifunctional enzyme type 2 isoform X1	94.0813	147.992	1.57302	0.653539	0.0002	0.000546679
XP_021708220.1	LOC5579855	oxysterol-binding protein 1 isoform X1	14.64	23.0171	1.57221	0.652791	5e-05	0.000147874
XP_001650980.2	LOC5566585	glutamate--cysteine ligase regulatory subunit	4.4005	6.91707	1.57188	0.652494	0.0004	0.0010445
XP_001664324.1	LOC5579863	adenine phosphoribosyltransferase	5.14829	8.08444	1.57032	0.651055	0.003	0.00670183
	LOC5578090		3.6451	5.72269	1.56997	0.650735	0.0001	0.000284795
XP_021699336.1	LOC110676297	nucleoside diphosphate kinase-like	39.8056	62.4093	1.56785	0.64879	0.0068	0.0140322
XP_001647719.2	LOC5579417	transferrin	3.27558	5.13501	1.56766	0.648617	0.00195	0.00451498
XP_021710706.1	LOC5567515	putative sodium-dependent multivitamin transporter	45.5981	71.3857	1.56554	0.646661	5e-05	0.000147874
XP_021703959.1	LOC5575665	transmembrane protein 87A isoform X2	3.90966	6.11971	1.56528	0.64642	0.0006	0.00153386
XP_021705306.1	LOC5565060	ADP-ribosylation factor 2	30.7168	48.0676	1.56486	0.646037	5e-05	0.000147874
XP_021709947.1	LOC5574958	uncharacterized protein LOC5574958	5.93936	9.28596	1.56346	0.644744	5e-05	0.000147874
	CYTB		418.152	652.806	1.56117	0.642627	5e-05	0.000147874
XP_001652031.2	LOC5568093	probable RNA methyltransferase CG11342	12.9694	20.2384	1.56047	0.641984	0.0002	0.000546679
XP_021697655.1	LOC5576163	UDP-N-acetylglucosamine--peptide N-acetylglucosaminyltransferase 110 kDa subunit isoform X2	5.08319	7.92762	1.55958	0.641154	5e-05	0.000147874
XP_001660576.1	LOC5572748	translocon-associated protein subunit beta	35.847	55.899	1.55938	0.64097	5e-05	0.000147874
XP_001648832.1	LOC5564492	dihydrolipoyllysine-residue acetyltransferase component of pyruvate dehydrogenase complex, mitochondrial isoform X1	7.50305	11.6996	1.55931	0.64091	5e-05	0.000147874
XP_001663680.2	LOC5578058	selenoprotein F	7.79111	12.13	1.5569	0.638679	0.00935	0.0186108
XP_001663924.1	LOC5578532	electron transfer flavoprotein subunit alpha, mitochondrial	29.7575	46.3256	1.55677	0.638556	5e-05	0.000147874
XP_001651236.2	LOC5566827	adenosine deaminase 2	3.75161	5.83662	1.55576	0.637623	0.00215	0.00493116
XP_001649399.1	LOC5565051	26S proteasome regulatory subunit 10B	15.3628	23.9004	1.55573	0.637594	5e-05	0.000147874
XP_021693827.1	LOC5577649	uncharacterized protein LOC5577649 isoform X1	5.51981	8.57084	1.55274	0.634818	5e-05	0.000147874
XP_001657742.1	LOC5567835	AP-1 complex subunit sigma-2 isoform X1	6.85398	10.6351	1.55167	0.63382	0.00145	0.00344463
XP_001663404.1	LOC5577486	coatomer subunit delta	4.0067	6.21673	1.55158	0.633741	0.00095	0.00231905
XP_011493157.1	LOC23687553	uncharacterized protein LOC23687553	6.42521	9.96715	1.55126	0.633437	0.00475	0.0101681
XP_001658060.1	LOC5568408	microsomal glutathione S-transferase 1	74.7943	116.005	1.55099	0.633187	5e-05	0.000147874
XP_001662512.1	LOC5576170	nucleoside diphosphate kinase	159.917	247.914	1.55027	0.632516	5e-05	0.000147874
XP_021706518.1	LOC110678198	40S ribosomal protein S20-like	160.271	248.158	1.54836	0.630746	0.00115	0.00276796
XP_001660807.2	LOC5573191	protein catecholamines up isoform X1	6.66992	10.3268	1.54826	0.630652	0.0003	0.00080128
XP_021706376.1	LOC5568450	uncharacterized protein LOC5568450	8.203	12.6796	1.54573	0.628286	5e-05	0.000147874
XP_011493555.1	LOC5580058	ras-related protein Rab-10	8.68932	13.414	1.54373	0.626424	0.0004	0.0010445
XP_021709359.1	LOC5571706	long-chain-fatty-acid--CoA ligase 1 isoform X1	15.8718	24.4449	1.54015	0.623068	5e-05	0.000147874
XP_001648679.1	LOC5564321	apyrase	7.89843	12.1393	1.53693	0.620047	0.0001	0.000284795
XP_021708179.1	LOC5572782	ATP-binding cassette sub-family D member 2	21.381	32.7348	1.53102	0.614496	5e-05	0.000147874
XP_021711419.1	LOC5569782	MOB kinase activator-like 2 isoform X4	20.5767	31.4953	1.53063	0.614125	5e-05	0.000147874
XP_001663987.1	LOC5578646	cytochrome P450 4d1	6.75103	10.3233	1.52914	0.612725	0.00065	0.0016487
	LOC5572287		4.61953	7.05684	1.52761	0.611276	0.00025	0.000676389
XP_021699725.1	LOC5576381	mannosyl-oligosaccharide glucosidase GCS1	4.09413	6.25199	1.52706	0.610759	0.0009	0.00221364
XP_001659424.1	LOC5570960	barrier-to-autointegration factor	10.3681	15.823	1.52612	0.609872	0.00405	0.00877901
XP_001657383.2	LOC5567368	coatomer subunit beta' isoform X2	6.20399	9.45028	1.52326	0.607161	5e-05	0.000147874
XP_021697191.1	LOC5573467	guanine nucleotide-binding protein G(q) subunit alpha isoform X1	4.00828	6.10446	1.52296	0.60688	0.00265	0.00598863
XP_001653144.1	LOC5570318	heterogeneous nuclear ribonucleoprotein 27C	11.9821	18.2345	1.52181	0.60579	0.00015	0.000417031
XP_001656095.2	LOC5576357	protein C3orf33 homolog	4.04653	6.15802	1.5218	0.605781	0.0071	0.0145895
XP_001664192.2	LOC5579012	ER membrane protein complex subunit 8/9 homolog	7.18483	10.9269	1.52083	0.604858	0.0048	0.0102451
XP_001657489.1	LOC5567494	mitochondrial import inner membrane translocase subunit Tim8	33.8365	51.3697	1.51817	0.602337	0.00085	0.0021084
XP_001658903.1	LOC5570014	ubiquitin-conjugating enzyme E2 L3	18.5309	28.0871	1.51569	0.599975	0.0002	0.000546679
XP_021697031.1	LOC5574902	ras-like GTP-binding protein RhoL isoform X2	30.4856	46.1983	1.51541	0.599712	0.00015	0.000417031
XP_001654008.2	LOC5572308	persulfide dioxygenase ETHE1, mitochondrial isoform X1	53.9418	81.7251	1.51506	0.599376	0.0002	0.000546679
XP_021706868.1	LOC23687805	spidroin-2 isoform X2	3.83373	5.80833	1.51506	0.599375	0.00075	0.00188112
	LOC5569237		309.492	468.676	1.51434	0.598689	0.0007	0.00176785
XP_021703966.1	LOC5564045	ubiquitin-like modifier-activating enzyme 5	3.76267	5.69767	1.51426	0.598615	0.0086	0.0173664
XP_021710738.1	LOC5568046	uncharacterized protein LOC5568046	314.125	474.548	1.5107	0.595215	0.00065	0.0016487
XP_021698908.1	LOC5574348	UPF0389 protein CG9231	29.807	45.0187	1.51034	0.594873	5e-05	0.000147874
XP_021695035.1	LOC5565195	mitochondrial coenzyme A transporter SLC25A42	5.70062	8.60911	1.51021	0.594745	0.00045	0.0011688
XP_001660206.1	LOC5572119	acyl-protein thioesterase 2	14.1738	21.4021	1.50998	0.594526	0.00035	0.00092552
XP_021706252.1	LOC5577433	uncharacterized protein LOC5577433 isoform X1	11.0742	16.7121	1.5091	0.593691	5e-05	0.000147874
XP_021697512.1	LOC5564962	NADH dehydrogenase [ubiquinone] 1 alpha subcomplex subunit 8	16.9935	25.6202	1.50765	0.592299	0.00075	0.00188112
XP_001650265.1	LOC5565921	glycogen phosphorylase	3.81239	5.74646	1.50731	0.591978	0.00085	0.0021084
XP_001651498.1	LOC5567100	proteasome subunit alpha type-7-1	27.7774	41.8035	1.50495	0.589712	0.00035	0.00092552
XP_001653117.1	LOC5570136	glutamate--cysteine ligase	13.2342	19.9092	1.50438	0.589164	0.0001	0.000284795
XP_001660169.1	LOC5572090	40S ribosomal protein S7	668.51	1005.05	1.50342	0.588246	0.00015	0.000417031
XP_001662536.1	LOC5576201	glucosidase 2 subunit beta	6.60506	9.92795	1.50308	0.587924	0.0007	0.00176785
XP_001654458.1	LOC5573249	serine/arginine-rich splicing factor 2	14.087	21.1644	1.50241	0.587275	0.00085	0.0021084
XP_001658304.1	LOC5569074	probable NADH dehydrogenase [ubiquinone] iron-sulfur protein 6, mitochondrial	25.6993	38.5267	1.49913	0.58413	0.0009	0.00221364
XP_011493059.2	LOC5571598	mitochondrial inner membrane protein COX18	5.38898	8.06833	1.49719	0.582258	0.01355	0.0260824
XP_001656734.1	LOC5577996	60S ribosomal protein L32	439.586	657.281	1.49523	0.580365	0.0003	0.00080128
XP_021698487.1	LOC5569604	nucleobindin-2	13.0007	19.4367	1.49505	0.580194	0.00015	0.000417031
XP_021697685.1	LOC5579480	cAMP-dependent protein kinase type II regulatory subunit isoform X2	13.732	20.5104	1.49362	0.578814	0.00105	0.00253982
XP_001655228.2	LOC5574596	endoplasmic reticulum metallopeptidase 1	32.3624	48.3263	1.49329	0.57849	0.00015	0.000417031
XP_021697010.1	LOC5574799	sestrin homolog	9.60143	14.3326	1.49276	0.577979	0.0002	0.000546679
XP_001653556.1	LOC5571258	protein FAM91A1	4.54917	6.78929	1.49242	0.577657	0.001	0.00242691
XP_001654420.1	LOC5573211	polyadenylate-binding protein	186.688	278.053	1.4894	0.574731	0.00025	0.000676389
XP_001652969.1	LOC5569745	12 kDa FK506-binding protein	34.723	51.6894	1.48862	0.573977	5e-05	0.000147874
XP_001662693.2	LOC5576501	NADH-ubiquinone oxidoreductase 75 kDa subunit, mitochondrial	13.2147	19.6651	1.48812	0.573494	0.00035	0.00092552
XP_021697880.1	LOC5574929	eukaryotic translation initiation factor 2 subunit 2 isoform X1	10.6196	15.8003	1.48784	0.573223	0.0009	0.00221364
XP_001655145.1	LOC5574484	proteasome subunit beta type-2	26.9866	40.1049	1.4861	0.571535	0.0004	0.0010445
XP_001649272.1	LOC5564931	40S ribosomal protein S21	111.671	165.904	1.48565	0.571094	0.00045	0.0011688
XP_021704356.1	LOC5570810	probable peroxisomal acyl-coenzyme A oxidase 1	59.5172	88.3998	1.48528	0.570736	0.0003	0.00080128
XP_001656091.1	LOC5576353	cytochrome c oxidase subunit NDUFA4	138.798	206.075	1.48471	0.570183	0.0001	0.000284795
XP_001653328.2	LOC5570826	zinc carboxypeptidase	62.0778	92.07	1.48314	0.568654	0.0003	0.00080128
XP_001654129.2	LOC5572630	carboxypeptidase B	11.0913	16.4411	1.48234	0.567878	0.00135	0.00322279
XP_001664301.1	LOC5579221	metal transporter CNNM4	4.38479	6.4923	1.48064	0.566222	0.0007	0.00176785
XP_001663283.1	LOC5580330	dolichyl-diphosphooligosaccharide--protein glycosyltransferase subunit 1	16.7074	24.7266	1.47998	0.565577	0.0004	0.0010445
XP_001662013.1	LOC5575492	cytochrome c1, heme protein, mitochondrial	56.4191	83.4974	1.47995	0.565548	5e-05	0.000147874
XP_001662409.1	LOC5576078	actin-related protein 3	12.1424	17.9458	1.47795	0.563593	0.00075	0.00188112
XP_001663844.1	LOC5578382	thymosin beta	54.4762	80.4398	1.4766	0.562283	0.00035	0.00092552
XP_021712815.1	LOC5567067	UPF0676 protein C1494,01	7.86443	11.6011	1.47514	0.560847	0.00025	0.000676389
XP_001662844.1	LOC5576745	adenylate kinase	12.0512	17.7639	1.47404	0.559772	0.0008	0.00199966
XP_001661554.1	LOC5574637	programmed cell death 6-interacting protein	4.75133	6.98173	1.46943	0.555253	0.00115	0.00276796
XP_021710853.1	LOC5564767	torsin-like protein isoform X1	8.21614	12.055	1.46723	0.553099	0.00405	0.00877901
XP_021706068.1	LOC5579939	atrial natriuretic peptide receptor 1	4.21576	6.18522	1.46717	0.553032	0.0002	0.000546679
XP_001656511.2	LOC5577481	uncharacterized protein LOC5577481	6.74281	9.87422	1.46441	0.550317	0.01765	0.032745
	LOC5569748		5.91905	8.66512	1.46394	0.549854	0.00545	0.0115064
XP_001659711.1	LOC5571461	ceramide synthase 6	5.0013	7.31949	1.46352	0.54944	0.001	0.00242691
XP_021705046.1	LOC5573470	zinc transporter 10	3.79062	5.54053	1.46164	0.54759	0.00305	0.00678759
XP_001658314.1	LOC5569085	WD repeat and FYVE domain-containing protein 2	5.11643	7.46982	1.45997	0.545936	0.0031	0.00686748
XP_001658818.2	LOC5569918	pituitary homeobox homolog Ptx1	6.95195	10.1479	1.45972	0.545692	0.0007	0.00176785
XP_001658796.1	LOC5569898	NADH dehydrogenase [ubiquinone] 1 beta subcomplex subunit 11, mitochondrial	48.514	70.7966	1.4593	0.545279	0.0009	0.00221364
XP_021713313.1	LOC5579206	protein phosphatase PP2A 55 kDa regulatory subunit isoform X1	6.66641	9.72514	1.45883	0.544809	0.0002	0.000546679
XP_021701661.1	LOC5576054	prohibitin-2 isoform X2	12.1489	17.6834	1.45556	0.54157	0.0025	0.00568925
XP_001663227.2	LOC5577139	isovaleryl-CoA dehydrogenase, mitochondrial	10.6453	15.4792	1.45409	0.540114	0.00165	0.00387876
XP_001648362.2	LOC5564039	MICOS complex subunit Mic19	18.581	26.9924	1.45269	0.538725	0.001	0.00242691
XP_021707753.1	LOC5564632	sex-regulated protein janus-A isoform X1	9.14076	13.2777	1.45258	0.538619	0.02455	0.0437943
XP_001663291.2	LOC5577200	fibroblast growth factor receptor-like 1	6.841	9.93699	1.45256	0.538602	0.00435	0.00936676
XP_021694895.1	LOC5564917	caspase-7	19.5027	28.3015	1.45116	0.537205	0.0084	0.0169978
XP_001661570.1	LOC5574648	elongation factor 1-gamma	172.474	250.265	1.45103	0.537078	0.0003	0.00080128
XP_001654200.1	LOC5572799	probable actin-related protein 2/3 complex subunit 2	7.81726	11.2973	1.44517	0.531243	0.0009	0.00221364
XP_001663015.2	LOC5576918	uncharacterized protein LOC5576918	10.547	15.2276	1.44378	0.529856	0.007	0.0144042
XP_021705544.1	LOC5565979	60S ribosomal protein L13	736.28	1062.83	1.44351	0.529584	0.00045	0.0011688
XP_021703192.1	LOC110677031	coatomer subunit gamma	6.15854	8.88789	1.44318	0.529253	0.001	0.00242691
XP_021708280.1	LOC5571900	ras-like protein 3	6.58566	9.49662	1.44201	0.528086	0.0006	0.00153386
XP_001656310.2	LOC5577023	coiled-coil-helix-coiled-coil-helix domain-containing protein 10, mitochondrial	16.7039	24.0845	1.44185	0.52792	0.0018	0.00419426
XP_001661937.2	LOC5575416	ER membrane protein complex subunit 2	6.7036	9.65663	1.44051	0.526584	0.00495	0.0105345
XP_021700063.1	LOC5564409	pheromone-processing carboxypeptidase KEX1 isoform X2	5.12993	7.3876	1.4401	0.526167	0.00325	0.007178
XP_021710699.1	LOC5567207	organic cation transporter protein	9.13404	13.1462	1.43925	0.525321	0.00495	0.0105345
XP_001654560.1	LOC5573389	manganese-transporting ATPase 13A1	4.32879	6.22899	1.43897	0.525034	0.00125	0.0030037
XP_021706151.1	LOC5565520	bifunctional methylenetetrahydrofolate dehydrogenase/cyclohydrolase, mitochondrial isoform X2	3.54032	5.09397	1.43884	0.524911	0.0207	0.0374987
XP_021700389.1	LOC5566532	transmembrane protein 147	12.93	18.5962	1.43822	0.524286	0.00825	0.016729
XP_021695764.1	LOC5576629	PDZ domain-containing protein GIPC3	21.9528	31.4899	1.43444	0.520484	0.00075	0.00188112
XP_021693640.1	LOC5576570	serine-arginine protein 55 isoform X2	9.33828	13.3862	1.43348	0.519518	0.0021	0.00482785
XP_021710980.1	LOC5569661	cytochrome P450 4d2 isoform X2	92.5558	132.652	1.43321	0.519251	0.0006	0.00153386
XP_001660686.1	LOC5580036	NADH dehydrogenase [ubiquinone] 1 beta subcomplex subunit 9	30.2181	43.2986	1.43287	0.518907	0.00155	0.00366432
XP_001659192.2	LOC5570505	myosin heavy chain, non-muscle	9.36301	13.3952	1.43065	0.516672	0.0003	0.00080128
XP_001654451.1	LOC5573242	GILT-like protein 1	4.26519	6.10085	1.43038	0.5164	0.01	0.0197967
XP_021695333.1	LOC5578888	neural Wiskott-Aldrich syndrome protein	4.02078	5.74326	1.42839	0.514394	0.00305	0.00678759
XP_001654241.1	LOC5572890	small integral membrane protein 14	25.0022	35.7065	1.42813	0.514132	0.004	0.00870939
XP_001655212.2	LOC5574589	endoplasmic reticulum metallopeptidase 1	10.9502	15.637	1.42801	0.514007	0.0028	0.0063081
XP_021699388.1	LOC110676307	L-2-hydroxyglutarate dehydrogenase, mitochondrial	6.82592	9.74103	1.42706	0.513051	0.0034	0.00748666
XP_001659576.1	LOC5571136	carbonic anhydrase 2	14.7861	21.0983	1.4269	0.512885	0.00135	0.00322279
XP_001663268.1	LOC5577180	ubiquitin carboxyl-terminal hydrolase	12.4178	17.7187	1.42688	0.512863	0.0038	0.00832354
XP_021707104.1	LOC110678469	NADH-ubiquinone oxidoreductase subunit 8	28.4122	40.464	1.42418	0.510128	0.0015	0.00354899
XP_021703690.1	LOC5569815	clavesin-1	15.4053	21.9278	1.42339	0.509334	0.00185	0.00429365
XP_001657084.1	LOC5578686	small glutamine-rich tetratricopeptide repeat-containing protein beta	6.91601	9.83429	1.42196	0.507881	0.00405	0.00877901
XP_001663309.2	LOC5577214	coatomer subunit alpha	4.64356	6.58693	1.41851	0.504375	0.00435	0.00936676
XP_001660815.1	LOC5573238	succinate dehydrogenase [ubiquinone] iron-sulfur subunit, mitochondrial	19.457	27.5416	1.41551	0.501323	0.00175	0.00409736
XP_001650261.2	LOC5565900	carbohydrate sulfotransferase 11	13.937	19.7278	1.4155	0.50131	0.0018	0.00419426
XP_001660494.2	LOC5572674	trans-1,2-dihydrobenzene-1,2-diol dehydrogenase	11.6418	16.4704	1.41476	0.500561	0.00285	0.00640592
XP_001650228.1	LOC5565869	proteasome subunit alpha type-1	12.1804	17.2244	1.41411	0.499892	0.0091	0.0182
XP_001657237.1	LOC5579044	RNA-binding protein lark	5.73917	8.11519	1.414	0.499783	0.00875	0.0176206
XP_021701744.1	LOC5565270	RING-box protein 1A isoform X1	42.3728	59.8834	1.41325	0.499018	0.00295	0.00660529
XP_021698653.1	LOC5576957	puromycin-sensitive aminopeptidase isoform X2	5.54144	7.81924	1.41105	0.496767	0.0023	0.0052628
XP_011493587.2	LOC5574438	apoptosis-inducing factor 3 isoform X2	7.04006	9.93323	1.41096	0.496675	0.0186	0.0342465
XP_001656026.2	LOC5576245	tubulin beta-3 chain	5.42733	7.65322	1.41013	0.495824	0.00615	0.0128451
XP_021701172.1	LOC5571677	putative inorganic phosphate cotransporter isoform X1	91.8966	129.484	1.40902	0.49469	0.0011	0.00265417
XP_021704672.1	LOC5579800	serine/threonine-protein kinase MARK1 isoform X18	12.1393	17.0997	1.40862	0.494286	0.0009	0.00221364
XP_021708101.1	LOC5564744	huntingtin-interacting protein 1 isoform X3	8.63657	12.163	1.40831	0.493969	0.0014	0.00333127
XP_021709262.1	LOC5564179	phosphatidylinositol transfer protein alpha isoform isoform X2	47.6645	67.0104	1.40588	0.49147	0.0087	0.017532
XP_001652434.1	LOC5568602	probable prefoldin subunit 6	15.4638	21.7376	1.40571	0.491298	0.00645	0.0134142
XP_001648164.1	LOC5563849	ADP-ribosylation factor-like protein 1	8.30695	11.6737	1.40529	0.490871	0.00795	0.0161881
XP_001655182.1	LOC5574529	aminoacylase-1B isoform X2	43.499	61.1039	1.40472	0.490282	0.00445	0.00956799
XP_001654587.1	LOC5573413	40S ribosomal protein S10b	730.614	1023.96	1.40151	0.486978	0.002	0.00461976
XP_001656460.1	LOC5577377	tryptophan 2,3-dioxygenase	52.9738	74.2301	1.40126	0.486725	0.00065	0.0016487
XP_001648026.2	LOC5563743	solute carrier family 35 member C2	3.95488	5.53555	1.39968	0.485093	0.00925	0.0184621
XP_001647724.2	LOC5579424	uncharacterized protein LOC5579424	29.2646	40.952	1.39937	0.484777	0.0104	0.0205469
XP_021698952.1	LOC5574270	integrin alpha-PS3	5.08596	7.11298	1.39855	0.483934	0.00465	0.00996867
XP_001661446.1	LOC5574429	NADH dehydrogenase [ubiquinone] 1 alpha subcomplex subunit 7	28.6882	40.0426	1.39579	0.481078	0.00955	0.0189831
XP_021710704.1	LOC5577814	protein RFT1 homolog	4.90062	6.83889	1.39552	0.480798	0.0142	0.0271192
XP_021698047.1	LOC5568743	putative phospholipase B-like lamina ancestor	8.91076	12.4321	1.39518	0.48045	0.0021	0.00482785
XP_001650445.1	LOC5566079	small ubiquitin-related modifier 3	208.537	290.865	1.39479	0.480046	0.00865	0.0174433
XP_001654894.1	LOC5573863	lysosome-associated membrane glycoprotein 1	93.5557	130.478	1.39466	0.479909	0.0011	0.00265417
XP_001655177.1	LOC5574525	max-like protein X	12.2127	17.0293	1.39439	0.479637	0.00355	0.00779932
XP_021701712.1	LOC5577190	cysteine-rich with EGF-like domain protein 2 isoform X2	4.0275	5.61011	1.39295	0.478144	0.02475	0.0441242
XP_001654133.2	LOC5572634	carboxypeptidase B	2597.74	3617.99	1.39275	0.477931	0.016	0.0301237
XP_001654910.1	LOC5573878	uncharacterized protein LOC5573878 isoform X1	64.2557	89.4907	1.39273	0.477913	0.0024	0.00547875
XP_011493055.1	LOC5570675	60S ribosomal protein L18 isoform X1	1055.55	1470.06	1.3927	0.47788	0.0031	0.00686748
XP_001652286.1	LOC5568452	UDP-xylose and UDP-N-acetylglucosamine transporter	7.94588	11.0444	1.38995	0.475036	0.00655	0.0135738
XP_021708645.1	LOC5575535	myosin-IB isoform X2	67.0684	93.1486	1.38886	0.473901	0.00355	0.00779932
XP_001653480.2	LOC5571172	uncharacterized protein C05D11,1	6.98518	9.68117	1.38596	0.470884	0.0034	0.00748666
XP_001651391.2	LOC5566986	uncharacterized protein LOC5566986	4.07509	5.64624	1.38555	0.470459	0.002	0.00461976
XP_001648630.1	LOC5564278	adrenodoxin	49.9239	69.1576	1.38526	0.470157	0.0018	0.00419426
XP_021710603.1	LOC5564303	myotubularin-related protein 3 isoform X3	5.60392	7.76156	1.38502	0.46991	0.00255	0.00578951
XP_021713250.1	LOC5564088	GPI transamidase component PIG-S isoform X1	11.9459	16.5256	1.38337	0.468187	0.005	0.0106177
XP_021700194.1	LOC5574368	dopamine N-acetyltransferase isoform X2	13.0885	18.1039	1.38319	0.468001	0.0053	0.0111978
XP_001656296.1	LOC5576934	vesicle-trafficking protein SEC22b-B	13.4035	18.5314	1.38258	0.467362	0.0048	0.0102451
XP_001649576.2	LOC5565220	peroxisomal (S)-2-hydroxy-acid oxidase GLO3	21.9105	30.2792	1.38195	0.466705	0.0275	0.0483193
XP_021706140.1	LOC5572713	uncharacterized protein LOC5572713 isoform X2	4.83227	6.67558	1.38146	0.466192	0.0031	0.00686748
XP_021707289.1	LOC5567218	glutactin	10.5695	14.5865	1.38006	0.464727	0.0063	0.0131209
XP_001648388.2	LOC5564033	uncharacterized protein LOC5564033	5.55353	7.66007	1.37932	0.463952	0.01765	0.032745
XP_001656963.1	LOC5578443	mitochondrial proton/calcium exchanger protein isoform X1	8.44282	11.6377	1.37841	0.463009	0.00305	0.00678759
XP_001648594.1	LOC5564212	60S ribosomal protein L29	831.26	1143.86	1.37606	0.460539	0.00295	0.00660529
	LOC5571433		4.85941	6.6763	1.37389	0.458268	0.00405	0.00877901
XP_001651292.1	LOC5566864	UPF0587 protein GA18326	13.4732	18.5039	1.37339	0.457737	0.01395	0.0267467
XP_021703044.1	LOC5569077	E3 ubiquitin-protein ligase Su(dx)	5.15669	7.06916	1.37087	0.455093	0.0026	0.0058893
XP_021698972.1	LOC110676232	40S ribosomal protein S4	768.725	1053.8	1.37084	0.455062	0.0056	0.0118061
XP_001657583.2	LOC5567606	uncharacterized protein LOC5567606	8.43619	11.563	1.37064	0.454852	0.01205	0.0234891
XP_001659396.1	LOC5570877	solute carrier family 35 member B1 homolog	15.3207	20.9985	1.3706	0.454804	0.0058	0.0121925
XP_001650915.1	LOC5566522	60S ribosomal protein L38	1178.16	1614.06	1.36998	0.454159	0.003	0.00670183
XP_021710632.1	LOC5574668	serine/threonine-protein kinase/endoribonuclease IRE1	4.19315	5.74424	1.36991	0.454082	0.00615	0.0128451
XP_001651163.1	LOC5566760	uncharacterized protein LOC5566760	34.9788	47.9139	1.3698	0.453963	0.0026	0.0058893
XP_001659703.1	LOC5571450	NADH dehydrogenase [ubiquinone] 1 beta subcomplex subunit 5, mitochondrial	46.9824	64.3441	1.36954	0.453687	0.005	0.0106177
XP_001652385.1	LOC5568553	glutaredoxin-related protein 5, mitochondrial	13.422	18.3725	1.36883	0.452948	0.02585	0.0458614
XP_001663403.2	LOC5577483	proteasome subunit beta type-5	24.1518	33.0524	1.36853	0.452624	0.0044	0.00946745
XP_001656025.1	LOC5576244	tubulin beta-1 chain	63.9596	87.5208	1.36838	0.452465	0.00245	0.00558417
XP_001649556.1	LOC5565230	elongin-C	7.19401	9.83729	1.36743	0.451465	0.0152	0.0287658
XP_011493435.1	LOC23687516	elongation factor 1-alpha	967.289	1321.96	1.36666	0.45066	0.0142	0.0271192
XP_001648835.1	LOC5564504	FAS-associated factor 2	6.19918	8.46874	1.36611	0.45007	0.0081	0.0164477
XP_021704857.1	LOC5578008	signal recognition particle subunit SRP72	5.06502	6.91519	1.36528	0.449201	0.0108	0.0213083
XP_001654150.1	LOC5572650	NADH dehydrogenase [ubiquinone] 1 beta subcomplex subunit 10	52.2098	71.2804	1.36527	0.449185	0.01065	0.0210266
XP_021705626.1	LOC110677919	60S ribosomal protein L27a	1164.82	1590.26	1.36524	0.449156	0.0063	0.0131209
XP_021693697.1	LOC110674160	RNA-binding protein cabeza-like isoform X1	4.47407	6.09824	1.36302	0.446805	0.018	0.0332676
XP_001647834.1	LOC5579525	60S ribosomal protein L12	831.862	1133.67	1.36281	0.446585	0.00465	0.00996867
XP_001656819.1	LOC5578121	proteasome subunit beta type-7	18.3641	24.9986	1.36128	0.444959	0.0059	0.012376
XP_001658907.1	LOC5570017	transmembrane emp24 domain-containing protein 2	25.1875	34.2868	1.36126	0.444945	0.00655	0.0135738
XP_001647928.1	LOC5563592	60S ribosomal protein L36	92.5784	125.971	1.3607	0.444344	0.00425	0.00918528
XP_021710314.1	LOC5566875	phosphatidylinositol 4,5-bisphosphate 5-phosphatase A isoform X2	7.764	10.5608	1.36023	0.443847	0.0051	0.0107987
XP_021708362.1	LOC110678949	60S ribosomal protein L3	280.465	381.288	1.35949	0.44306	0.0048	0.0102451
XP_021700552.1	LOC5576477	armadillo segment polarity protein isoform X6	17.5683	23.8817	1.35936	0.442931	0.00425	0.00918528
XP_021699352.1	LOC5578857	uncharacterized protein LOC5578857 isoform X4	173.212	235.262	1.35823	0.441729	0.0136	0.0261614
XP_001648095.1	LOC5563812	CDP-diacylglycerol--inositol 3-phosphatidyltransferase	9.71775	13.1871	1.35701	0.440433	0.01695	0.0316068
XP_021712983.1	LOC5578986	ER membrane protein complex subunit 1 isoform X1	6.92108	9.39071	1.35683	0.440237	0.00755	0.0154273
XP_021702601.1	LOC5576029	uncharacterized protein LOC5576029 isoform X1	11.9866	16.2601	1.35652	0.439914	0.00455	0.00977581
XP_021708160.1	LOC5570237	zinc finger RNA-binding protein isoform X2	4.8726	6.60728	1.35601	0.439365	0.00645	0.0134142
YP_009389267.1	ND5	NADH dehydrogenase subunit 5	97.1244	131.69	1.35589	0.43924	0.008	0.0162672
XP_021701850.1	LOC110676831	60S ribosomal protein L10	532.368	721.805	1.35584	0.439185	0.00425	0.00918528
XP_001662142.2	LOC5575696	uncharacterized protein LOC5575696	48.825	66.1099	1.35402	0.437246	0.00555	0.0117091
XP_001657382.2	LOC5567367	heat shock protein STI1	5.64202	7.63851	1.35386	0.437079	0.0204	0.0370932
XP_021698114.1	LOC110676030	coatomer subunit epsilon	11.9691	16.1865	1.35236	0.435476	0.01445	0.0275247
XP_001653054.1	LOC5570063	transmembrane protein 256 homolog	30.6559	41.418	1.35106	0.434093	0.0252	0.044817
XP_011493391.1	LOC23687710	translation machinery-associated protein 7 homolog	29.9193	40.4226	1.35105	0.434086	0.01345	0.0259241
XP_021711093.1	LOC5578912	uncharacterized protein LOC5578912	6.13215	8.28009	1.35028	0.433253	0.009	0.0180247
XP_001651824.1	LOC5567581	proteasome subunit beta type-3	27.7052	37.3876	1.34948	0.432403	0.00715	0.0146716
XP_001654929.2	LOC5573894	F-actin-capping protein subunit beta	9.58011	12.9245	1.3491	0.431994	0.0075	0.0153359
XP_011493168.2	LOC23687683	hypoxia up-regulated protein 1	11.5387	15.5511	1.34773	0.430536	0.004	0.00870939
XP_021695777.1	LOC5576631	facilitated trehalose transporter Tret1-2 homolog	10.2771	13.8467	1.34734	0.430109	0.0039	0.00851068
XP_001652605.1	LOC5568880	V-type proton ATPase subunit G	18.3761	24.7463	1.34666	0.429382	0.0098	0.0194403
XP_021702882.1	LOC5580042	ATP-dependent zinc metalloprotease YME1 homolog	5.94567	8.00074	1.34564	0.428294	0.008	0.0162672
XP_021710722.1	LOC5566185	transmembrane protein 165	4.14691	5.57758	1.345	0.427603	0.0193	0.0352907
XP_001647854.2	LOC5563618	uncharacterized protein LOC5563618	15.4696	20.759	1.34192	0.424301	0.009	0.0180247
XP_001657049.1	LOC5578625	40S ribosomal protein S13	928.007	1244.75	1.34132	0.423648	0.0066	0.0136484
XP_001648922.2	LOC5564584	pyruvate dehydrogenase E1 component subunit beta, mitochondrial	17.142	22.9493	1.33878	0.420915	0.00685	0.0141254
XP_021702806.1	LOC5564019	growth hormone-inducible transmembrane protein	10.5738	14.1511	1.33832	0.42042	0.0188	0.0345277
XP_001660375.1	LOC5572430	geranylgeranyl transferase type-1 subunit beta	11.6308	15.5657	1.33832	0.42042	0.0079	0.0160975
XP_021710563.1	LOC5565455	N-acetylgalactosaminyltransferase 6	23.7242	31.7065	1.33646	0.418419	0.00805	0.0163575
XP_001654467.1	LOC5573256	uncharacterized protein LOC5573256	253.077	337.788	1.33472	0.416542	0.00625	0.0130446
XP_021711796.1	LOC5566650	multidrug resistance-associated protein 9	7.91879	10.5686	1.33462	0.416432	0.00835	0.01692
XP_021704145.1	LOC5572255	rhomboid-related protein 2 isoform X2	7.37453	9.83922	1.33422	0.415993	0.01755	0.0326423
XP_001657950.2	LOC5568254	angiopoietin-related protein 6 isoform X2	100.802	134.461	1.33391	0.415664	0.0058	0.0121925
XP_021699475.1	LOC5570339	triple functional domain protein isoform X2	4.02827	5.36559	1.33198	0.413576	0.0093	0.0185366
XP_021701754.1	LOC5564530	solute carrier family 12 member 9 isoform X1	4.82518	6.42556	1.33167	0.413239	0.01735	0.0322909
XP_001648567.1	LOC5564226	40S ribosomal protein S17	259.348	345.297	1.3314	0.412949	0.0046	0.00987597
XP_001663469.1	LOC5577687	translocon-associated protein subunit delta	30.8014	41.0046	1.33126	0.41279	0.01255	0.0244148
XP_021708603.1	LOC5573046	erythroid transcription factor isoform X3	5.13749	6.83371	1.33017	0.411605	0.01105	0.0217722
XP_001653426.2	LOC5570994	probable very-long-chain enoyl-CoA reductase art-1	17.2234	22.8682	1.32774	0.408973	0.0138	0.0264938
XP_001657940.1	LOC5568247	ankyrin repeat domain-containing protein 13C isoform X2	6.49494	8.62252	1.32758	0.408793	0.01695	0.0316068
XP_001652323.1	LOC5568503	myophilin	55.7573	73.9861	1.32693	0.408094	0.006	0.0125497
XP_001652829.1	LOC5569529	60S ribosomal protein L9	796.794	1056.1	1.32544	0.406468	0.0103	0.0203631
XP_001654680.1	LOC5573545	transitional endoplasmic reticulum ATPase TER94	4.52654	5.99687	1.32482	0.405801	0.01835	0.0338716
XP_021700149.1	LOC5579514	calnexin isoform X3	15.8487	20.9831	1.32396	0.404863	0.0066	0.0136484
XP_001659371.1	LOC5570780	cdc42 homolog	21.3405	28.2318	1.32292	0.403727	0.00915	0.0182875
XP_021706328.1	LOC5570134	procollagen-lysine,2-oxoglutarate 5-dioxygenase 3	8.61578	11.3947	1.32254	0.40331	0.0156	0.0294655
XP_001659745.2	LOC5571495	probable galactose-1-phosphate uridylyltransferase	10.9669	14.4989	1.32206	0.402788	0.0223	0.040173
XP_001651576.2	LOC5567167	MICOS complex subunit MIC27	17.4236	23.0099	1.32062	0.401212	0.0196	0.0357275
XP_021703756.1	LOC5573557	neutral alpha-glucosidase AB	14.2549	18.824	1.32053	0.401115	0.00735	0.0150502
XP_001649058.1	LOC5564713	60S acidic ribosomal protein P2	2202.26	2906.49	1.31978	0.400293	0.02345	0.0420374
XP_021705206.1	LOC5563971	uncharacterized protein LOC5563971	9.8325	12.9761	1.31972	0.400227	0.02405	0.0430074
XP_021702393.1	LOC5567037	NADP-dependent malic enzyme isoform X2	8.84388	11.6169	1.31355	0.393474	0.0147	0.0279463
XP_001654478.1	LOC5573266	protein RER1	12.9003	16.9417	1.31328	0.393174	0.0117	0.0228678
XP_001661768.1	LOC5575037	60S ribosomal protein L27	976.185	1281.79	1.31306	0.392933	0.0132	0.0254927
XP_001664208.1	LOC5579027	ATP-dependent Clp protease ATP-binding subunit clpX-like, mitochondrial	10.8838	14.2867	1.31266	0.39249	0.0121	0.0235708
XP_021697425.1	LOC5579878	guanine nucleotide-binding protein subunit beta-1	10.839	14.2236	1.31226	0.392055	0.00825	0.016729
XP_001664110.1	LOC5578900	probable 3-hydroxyisobutyrate dehydrogenase, mitochondrial	16.308	21.3805	1.31104	0.390716	0.01575	0.0296721
XP_001661867.1	LOC5575274	succinate--CoA ligase [ADP-forming] subunit beta, mitochondrial isoform X1	10.2535	13.4419	1.31096	0.390621	0.01095	0.0215897
XP_001662205.1	LOC5575781	pyridoxine-5'-phosphate oxidase	44.193	57.9001	1.31016	0.389748	0.0144	0.0274474
XP_001660580.2	LOC5572759	cytochrome b5	106.517	139.234	1.30715	0.386428	0.00885	0.0177975
XP_021705037.1	LOC110677813	uncharacterized protein LOC110677813	16.7524	21.8634	1.30509	0.38415	0.0125	0.0243338
XP_021707068.1	LOC5576493	atypical protein kinase C isoform X3	6.04142	7.88313	1.30485	0.383881	0.01895	0.0347159
XP_001654856.1	LOC5573827	40S ribosomal protein S19a	932.266	1216.1	1.30446	0.383448	0.01605	0.030179
XP_021696892.1	LOC5565647	ADP-ribosylation factor 6	5.29853	6.91038	1.30421	0.383173	0.02075	0.037566
XP_001652933.1	LOC5569670	40S ribosomal protein S29	796.081	1038.14	1.30406	0.383014	0.0098	0.0194403
XP_001659139.1	LOC5570432	60S ribosomal protein L24	909.479	1185.86	1.30389	0.382821	0.01575	0.0296721
XP_011493702.1	LOC5577267	charged multivesicular body protein 1b-2	18.4601	24.0461	1.3026	0.381393	0.01965	0.0357963
XP_001648896.1	LOC5564556	60S ribosomal protein L5	820.022	1067.29	1.30154	0.380218	0.01715	0.031939
XP_001654088.2	LOC5572584	battenin	19.4255	25.2514	1.29991	0.378412	0.01655	0.0309994
XP_021702566.1	LOC5566805	lysophospholipid acyltransferase 7	9.19768	11.9549	1.29977	0.37826	0.02745	0.0482605
XP_001657588.2	LOC5567637	dehydrogenase/reductase SDR family member 4	28.8344	37.457	1.29904	0.377444	0.01795	0.0332172
XP_021712208.1	LOC5567791	fatty acid hydroxylase domain-containing protein 2 isoform X2	84.8929	110.189	1.29798	0.376264	0.01195	0.0233253
XP_021698198.1	LOC110676045	40S ribosomal protein S27	1572.82	2039.06	1.29644	0.374551	0.01765	0.032745
XP_001656504.1	LOC5577478	60S ribosomal protein L10a isoform X1	732.221	949.247	1.29639	0.374504	0.01895	0.0347159
XP_021710569.1	LOC5565432	N-acetylgalactosaminyltransferase 6	25.8331	33.4205	1.29371	0.371513	0.0128	0.0248351
XP_001656939.1	LOC5578368	60S acidic ribosomal protein P1	76.4994	98.9493	1.29347	0.371241	0.01285	0.024899
XP_001655146.1	LOC5574485	40S ribosomal protein S11	757.527	979.502	1.29303	0.370751	0.01785	0.033053
XP_021694140.1	LOC110674237	uncharacterized protein LOC110674237	1059.93	1370.49	1.293	0.370723	0.0273	0.0480256
XP_001652144.1	LOC5568211	tubulin alpha-1 chain	91.9701	118.861	1.29239	0.370039	0.01345	0.0259241
XP_021697077.1	LOC5564010	vesicle-associated membrane protein 7	11.9908	15.4958	1.29231	0.369949	0.02605	0.0461322
XP_021699883.1	LOC5574634	protein lifeguard 1 isoform X3	29.9362	38.6765	1.29196	0.369566	0.02325	0.0417557
XP_001652782.1	LOC5569222	calcineurin B homologous protein 1	147.685	190.589	1.29051	0.367942	0.0126	0.0244958
XP_021699822.1	LOC5565718	heterogeneous nuclear ribonucleoprotein K isoform X1	10.4663	13.5044	1.29027	0.367678	0.0225	0.0405083
XP_021703697.1	LOC5569804	uncharacterized protein LOC5569804 isoform X3	8.5445	11.0041	1.28786	0.364973	0.018	0.0332676
XP_021711486.1	LOC5570234	GTP-binding protein Rheb homolog	10.2007	13.1249	1.28667	0.363638	0.0228	0.0410232
XP_021697143.1	LOC5571822	uncharacterized protein LOC5571822	25.3565	32.6202	1.28646	0.36341	0.0188	0.0345277
XP_021708169.1	LOC5574515	phosphate carrier protein, mitochondrial	215.784	277.234	1.28478	0.361516	0.0164	0.0307776
XP_001649141.1	LOC5564768	transketolase-like protein 2	26.1019	33.5334	1.28471	0.361444	0.0144	0.0274474
XP_001662681.2	LOC5576488	uncharacterized protein LOC5576488	20.8687	26.7847	1.28349	0.360068	0.0238	0.0425864
XP_001647853.1	LOC5563585	protein lifeguard 1	60.4128	77.4564	1.28212	0.35853	0.0157	0.0296161
XP_001663436.1	LOC5577566	60S ribosomal protein L37a	833.983	1067.66	1.28019	0.356362	0.02105	0.0380384
XP_001652028.1	LOC5568090	ubiquitin-60S ribosomal protein L40	852.602	1090.35	1.27885	0.354847	0.0234	0.0419735
	LOC5571846		909.777	1162.46	1.27774	0.353596	0.0238	0.0425864
XP_021706034.1	LOC5571179	uncharacterized protein LOC5571179	45.7117	58.394	1.27744	0.353257	0.0209	0.0377907
XP_021703279.1	LOC5573175	protein kinase C and casein kinase II substrate protein 3 isoform X2	7.52341	9.6071	1.27696	0.352714	0.02535	0.045029
XP_001649429.1	LOC5565085	26S proteasome regulatory subunit 8	15.4945	19.7855	1.27694	0.352687	0.0264	0.0465826
XP_021694074.1	LOC5578918	sorting nexin-32 isoform X1	7.6053	9.6998	1.2754	0.35095	0.02635	0.0465506
XP_001648600.1	LOC5564249	membrane-associated progesterone receptor component 1	32.6935	41.6923	1.27525	0.350777	0.02005	0.0364795
XP_001651456.1	LOC5567070	60S ribosomal protein L26	972.582	1239.83	1.27478	0.350251	0.0276	0.0484368
XP_021701935.1	LOC5578825	beta-mannosidase	54.7891	69.8333	1.27458	0.350026	0.0205	0.0371825
XP_001662248.1	LOC5575820	uncharacterized protein LOC5575820 isoform X2	14.3387	18.2651	1.27383	0.349175	0.02525	0.0448786
XP_001654277.1	LOC5572947	ras-related protein Rab-8A	7.6601	9.75098	1.27296	0.348184	0.02495	0.0444265
XP_001655157.2	LOC5574495	uncharacterized protein KIAA2013 homolog	10.3169	13.071	1.26695	0.34136	0.0262	0.0463136
XP_001652606.1	LOC5568881	tumor protein D54 isoform X5	19.5249	24.7277	1.26647	0.340813	0.02505	0.0445774
XP_001649965.1	LOC5565589	cyclin G	78.4542	61.7524	0.787114	-0.345355	0.0249	0.0443645
XP_021697095.1	LOC5568302	putative uncharacterized protein DDB_G0290989	35.8485	28.1322	0.784753	-0.34969	0.01955	0.0356809
XP_001654790.1	LOC5573763	uncharacterized protein C12orf31 homolog	215.681	169.089	0.783977	-0.351116	0.01915	0.0350603
XP_001662847.2	LOC5576765	T-complex protein 1 subunit theta	12.9339	10.1316	0.783337	-0.352295	0.02695	0.0474671
XP_001651488.2	LOC5567112	uncharacterized protein LOC5567112	20.2981	15.8951	0.783083	-0.352763	0.02205	0.0397471
XP_021711532.1	LOC5568577	putative polypeptide N-acetylgalactosaminyltransferase 9	22.6841	17.6857	0.779652	-0.359098	0.0194	0.0354514
XP_021693445.1	LOC5573319	EH domain-containing protein 3 isoform X1	14.8266	11.5502	0.779019	-0.36027	0.0213	0.0384426
XP_001654057.2	LOC5572538	uncharacterized protein LOC5572538	37.7294	29.3373	0.777571	-0.362953	0.01855	0.034176
XP_001650131.1	LOC5565783	peroxisomal biogenesis factor 19	17.2676	13.4186	0.777097	-0.363833	0.02365	0.0423699
XP_001660042.3	LOC5571940	protein peste	13.81	10.6941	0.774374	-0.368898	0.0214	0.0385993
	LOC110674016		54.9592	42.5358	0.773952	-0.369683	0.01645	0.0308517
XP_001656145.1	LOC5580255	E3 ubiquitin-protein ligase CHIP	13.0402	10.0875	0.773569	-0.370397	0.0209	0.0377907
XP_021704248.1	LOC5570578	kinase D-interacting substrate of 220 kDa isoform X1	16.2805	12.5927	0.773484	-0.370557	0.0149	0.0282713
XP_001658686.2	LOC5569706	TBC1 domain family member 15	8.21312	6.35073	0.773242	-0.371008	0.0196	0.0357275
XP_021693147.1	LOC5578311	bifunctional arginine demethylase and lysyl-hydroxylase PSR	11.0245	8.52071	0.772889	-0.371668	0.01715	0.031939
XP_001651477.2	LOC5567081	aminopeptidase N	38.3699	29.6388	0.772449	-0.372488	0.01785	0.033053
XP_021698460.1	LOC5571937	zinc finger protein on ecdysone puffs isoform X4	34.2101	26.4164	0.772181	-0.372988	0.0135	0.0260033
XP_001654151.1	LOC5572651	eukaryotic translation initiation factor 4E-binding protein 1	33.1429	25.559	0.771176	-0.374868	0.0168	0.0314073
XP_001658387.1	LOC5569214	probable cytochrome P450 308a1	12.946	9.9757	0.770562	-0.376016	0.026	0.0460716
XP_001658166.2	LOC5568801	magnesium transporter NIPA2	13.9536	10.7265	0.768726	-0.379458	0.02665	0.046967
XP_021700499.1	LOC5580325	serine/threonine-protein phosphatase PP2A	31.1238	23.9221	0.768611	-0.379674	0.01125	0.0220917
XP_001657556.2	LOC5567565	lysosomal aspartic protease	123.046	94.4497	0.767597	-0.38158	0.00895	0.0179738
XP_021693352.1	LOC5576734	uncharacterized membrane protein DDB_G0293934 isoform X1	25.1221	19.2745	0.767233	-0.382264	0.01495	0.0283478
XP_001659851.2	LOC5571712	serine protease SP24D	222.961	170.805	0.766076	-0.384441	0.01555	0.0294091
XP_001652490.2	LOC5568656	probable cytochrome P450 28a5	36.5433	27.9681	0.765341	-0.385825	0.01155	0.0225898
	LOC5570219		433.324	331.549	0.76513	-0.386224	0.0111	0.0218559
	LOC5580095	transcriptional adapter 2B	10.3067	7.87808	0.764365	-0.387667	0.0149	0.0282713
XP_021695496.1	LOC5570275	protein draper isoform X1	6.5201	4.97593	0.763168	-0.389928	0.02315	0.0416017
XP_001653335.1	LOC5570827	39S ribosomal protein L28, mitochondrial	15.4711	11.7938	0.762312	-0.391547	0.02665	0.046967
XP_001654876.1	LOC5573844	protein rolling stone	20.7173	15.7827	0.761813	-0.392492	0.014	0.0268073
XP_001649724.2	LOC5565372	enoyl-CoA delta isomerase 1, mitochondrial	17.637	13.4277	0.761337	-0.393393	0.02335	0.0419095
XP_021694888.1	LOC5578624	leucine-rich repeat-containing protein 32 isoform X1	10.2817	7.81765	0.760346	-0.395272	0.0256	0.0454454
XP_021693718.1	LOC5576203	uncharacterized protein LOC5576203	68.4213	52.0177	0.760256	-0.395443	0.00585	0.0122888
XP_001650605.1	LOC5566220	uncharacterized protein LOC5566220	369.363	280.793	0.760209	-0.395532	0.00725	0.0148559
	LOC5566990		35.6031	27.0638	0.760153	-0.395638	0.01845	0.0340132
XP_021695946.1	LOC5571248	mucolipin-3 isoform X1	8.89504	6.75649	0.759579	-0.396727	0.0168	0.0314073
XP_021709393.1	LOC5580157	probable glutamine--tRNA ligase	8.78651	6.67171	0.759313	-0.397234	0.0205	0.0371825
XP_021694535.1	LOC5579810	RNA-binding protein squid isoform X1	122.918	93.3319	0.759302	-0.397254	0.01125	0.0220917
XP_011493011.1	LOC23687501	cytochrome c oxidase copper chaperone	43.1986	32.8	0.759284	-0.397289	0.01345	0.0259241
XP_011493216.1	LOC5564041	probable glucosamine 6-phosphate N-acetyltransferase	29.4758	22.3788	0.759226	-0.397398	0.01805	0.0333389
XP_021693817.1	LOC5577667	aminopeptidase N	11.2476	8.53632	0.758946	-0.397931	0.01295	0.025043
XP_001658896.1	LOC5570007	eukaryotic translation initiation factor 3 subunit C	32.0789	24.3082	0.757763	-0.400182	0.0063	0.0131209
XP_001652247.1	LOC5568418	DCN1-like protein 4 isoform X1	7.16542	5.42824	0.757561	-0.400567	0.0282	0.04946
XP_021710058.1	LOC5569968	protein scylla isoform X1	59.8018	45.2594	0.756823	-0.401971	0.01115	0.0219396
XP_021702976.1	LOC5573821	probable cysteine desulfurase, mitochondrial	13.4667	10.1728	0.755404	-0.40468	0.01695	0.0316068
XP_001659078.2	LOC5570365	alpha-tocopherol transfer protein	20.2862	15.3062	0.754513	-0.406382	0.01635	0.0307233
XP_021706118.1	LOC5564858	chromobox protein homolog 1	8.99356	6.7836	0.754273	-0.406841	0.02595	0.0460109
XP_021709973.1	LOC5579109	dynamin-like 120 kDa protein, mitochondrial isoform X2	12.4876	9.41546	0.753985	-0.407393	0.0076	0.0155187
XP_001652173.1	LOC5568296	ubiquitin-conjugating enzyme E2 C	7.96916	6.00856	0.753977	-0.407408	0.01305	0.0252196
XP_021694223.1	LOC110674263	uncharacterized protein LOC110674263	17.8119	13.4278	0.753867	-0.407618	0.01025	0.0202779
XP_001651279.2	LOC5566854	senecionine N-oxygenase	8.44585	6.3591	0.752926	-0.40942	0.02435	0.0434641
XP_001647788.2	LOC5579490	synaptic vesicle glycoprotein 2B	7.86185	5.91623	0.752524	-0.410191	0.0264	0.0465826
XP_001658654.1	LOC5569637	leucine-rich repeat-containing G-protein coupled receptor 4	17.102	12.8653	0.752269	-0.41068	0.0113	0.022175
XP_001662850.2	LOC5576764	general transcription factor IIH subunit 1	8.53252	6.41599	0.751945	-0.4113	0.00985	0.0195263
XP_001654445.1	LOC5573231	caprin homolog	5.81714	4.35525	0.748693	-0.417554	0.0137	0.0263364
XP_021701619.1	LOC5576642	activating transcription factor of chaperone isoform X1	116.817	87.4572	0.748668	-0.417601	0.00525	0.0111002
XP_001654245.2	LOC5572891	phosphoglycolate phosphatase 1B, chloroplastic	49.9439	37.3755	0.74835	-0.418216	0.00675	0.0139389
XP_021699098.1	LOC5577461	ubiquitin carboxyl-terminal hydrolase 64E isoform X1	6.67457	4.98415	0.746737	-0.421327	0.0093	0.0185366
XP_001656134.1	LOC5576440	CD63 antigen	625.331	466.547	0.74608	-0.422598	0.00655	0.0135738
XP_001649726.1	LOC5565353	methionine aminopeptidase 2	8.12685	6.06222	0.74595	-0.42285	0.0127	0.0246574
XP_021700571.1	LOC5565682	uncharacterized protein LOC5565682	6.52583	4.85714	0.744295	-0.426054	0.00995	0.0197111
	LOC5567769		33.2982	24.7759	0.744061	-0.426507	0.0066	0.0136484
XP_011493717.1	LOC5577721	uncharacterized protein LOC5577721 isoform X1	18.9371	14.0763	0.743319	-0.427947	0.006	0.0125497
XP_001655159.1	LOC5574496	aspartate aminotransferase, mitochondrial	17.7889	13.2129	0.742761	-0.42903	0.0071	0.0145895
XP_021704628.1	LOC5566087	dnaJ homolog subfamily A member 1 isoform X1	88.4762	65.6251	0.741726	-0.431042	0.0043	0.00928647
XP_021693620.1	LOC5573437	facilitated trehalose transporter Tret1	48.0832	35.6292	0.740991	-0.432473	0.0032	0.00707827
XP_021710518.1	LOC5570062	solute carrier family 25 member 40	9.42684	6.97752	0.740176	-0.43406	0.01845	0.0340132
XP_021696047.1	LOC5566323	activin receptor type-1 isoform X1	6.06905	4.47859	0.737939	-0.438426	0.0129	0.0249793
XP_021699196.1	LOC5580119	uncharacterized protein LOC5580119 isoform X3	39.6949	29.2696	0.737364	-0.439551	0.00655	0.0135738
XP_001648145.2	LOC5563823	ceramide phosphoethanolamine synthase	18.5595	13.6836	0.737283	-0.43971	0.00715	0.0146716
XP_001648846.1	LOC5564487	serine/threonine-protein phosphatase 6 catalytic subunit	18.1613	13.3856	0.73704	-0.440186	0.01295	0.025043
XP_001654647.1	LOC5573510	heat shock factor-binding protein 1	17.2938	12.7459	0.737021	-0.440222	0.0114	0.0223263
XP_021698314.1	LOC110676091	uncharacterized Golgi apparatus membrane protein-like protein CG5021	21.0808	15.5246	0.736433	-0.441374	0.02615	0.0462812
XP_021710136.1	LOC5577449	TATA-binding protein-associated factor 172	5.69835	4.19394	0.735992	-0.442238	0.00595	0.012472
XP_021699043.1	LOC5573285	Usher syndrome type-1G protein homolog	12.0659	8.87722	0.735728	-0.442756	0.0058	0.0121925
XP_021705606.1	LOC5569787	eukaryotic translation initiation factor 4 gamma 2	13.9051	10.2286	0.735601	-0.443005	0.00415	0.0089891
XP_001661825.1	LOC5575103	importin subunit alpha-3	16.1386	11.8533	0.734469	-0.445227	0.0015	0.00354899
XP_001649666.2	LOC5565307	chromodomain-helicase-DNA-binding protein 1 isoform X2	6.18911	4.54487	0.734333	-0.445493	0.00265	0.00598863
XP_001657570.1	LOC5567614	acyl-CoA-binding domain-containing protein 5	6.31692	4.63341	0.733492	-0.447147	0.0092	0.0183748
XP_001653610.1	LOC5571322	ras-related protein Rab-39B	6.25874	4.58787	0.733034	-0.448048	0.01875	0.0344792
XP_001647891.2	LOC5563639	protein FAM114A2	6.25011	4.58097	0.732942	-0.448228	0.02425	0.043312
XP_021704327.1	LOC5573210	uncharacterized protein LOC5573210 isoform X1	14.1512	10.3475	0.73121	-0.451642	0.0052	0.0110025
XP_021699240.1	LOC110676279	uncharacterized protein LOC110676279	166.577	121.777	0.731055	-0.451948	0.002	0.00461976
XP_021704850.1	LOC5567605	uncharacterized protein LOC5567605	33.5576	24.5088	0.73035	-0.45334	0.00435	0.00936676
XP_021707277.1	LOC5577368	GRAM domain-containing protein 2B isoform X3	16.6926	12.1574	0.728311	-0.457374	0.0039	0.00851068
XP_021705977.1	LOC5578303	pyruvate dehydrogenase E1 component subunit alpha, mitochondrial	22.0838	16.0772	0.728009	-0.457972	0.0039	0.00851068
XP_021693222.1	LOC5563717	prostatic acid phosphatase	22.5287	16.3903	0.72753	-0.458922	0.0025	0.00568925
XP_021696607.1	LOC5569212	double-stranded RNA-binding protein Staufen homolog 2	6.70568	4.87328	0.726739	-0.460491	0.0033	0.00728293
XP_001648371.1	LOC5564055	glucose-induced degradation protein 8 homolog	6.42754	4.66586	0.725917	-0.462124	0.01945	0.0355206
XP_001661080.1	LOC5573994	eukaryotic translation initiation factor eIF1	63.7982	46.3112	0.725901	-0.462155	0.00185	0.00429365
XP_001658296.1	LOC5569067	alanine--tRNA ligase, cytoplasmic	16.5818	12.0319	0.725609	-0.462736	0.0018	0.00419426
XP_001652487.1	LOC5568653	probable cytochrome P450 28a5	16.0939	11.6742	0.72538	-0.46319	0.01285	0.024899
XP_021698034.1	LOC5565828	protein alan shepard isoform X8	6.54825	4.73872	0.723662	-0.466612	0.00435	0.00936676
XP_021705976.1	LOC5566951	nudix hydrolase 2	11.897	8.59549	0.722492	-0.468946	0.00865	0.0174433
XP_021705463.1	LOC5568658	mitochondrial import receptor subunit TOM40 homolog 1	7.10426	5.12737	0.721732	-0.470465	0.0156	0.0294655
XP_021697593.1	LOC5574064	importin subunit alpha-6	9.85618	7.11076	0.721452	-0.471025	0.00495	0.0105345
XP_001664241.2	LOC5579146	transcriptional coactivator yorkie isoform X1	5.97619	4.30261	0.719959	-0.474014	0.00505	0.0107083
XP_001656071.2	LOC5576333	isoleucine--tRNA ligase, cytoplasmic	5.32346	3.83152	0.719742	-0.474447	0.0051	0.0107987
XP_001654264.1	LOC5572929	sodium/potassium-transporting ATPase subunit beta-2	17.5034	12.5886	0.719209	-0.475517	0.00365	0.00800698
XP_001659081.1	LOC5570370	alpha-tocopherol transfer protein-like	29.2652	21.0459	0.719144	-0.475647	0.00485	0.0103443
XP_001659077.2	LOC5570363	alpha-tocopherol transfer protein-like	44.3842	31.9116	0.718986	-0.475965	0.0021	0.00482785
XP_001648938.1	LOC5564577	soma ferritin	199.673	143.542	0.718885	-0.476166	0.00355	0.00779932
XP_021698178.1	LOC5577718	high affinity cAMP-specific and IBMX-insensitive 3',5'-cyclic phosphodiesterase 8 isoform X1	6.65063	4.78005	0.718736	-0.476465	0.0026	0.0058893
XP_021698466.1	LOC5569621	basic proline-rich protein isoform X1	5.37155	3.85536	0.717737	-0.478473	0.01765	0.032745
XP_001653418.1	LOC5570951	phospholipid phosphatase 6	71.8152	51.4177	0.715972	-0.482024	0.0069	0.0142085
XP_001656113.1	LOC5576411	partner of Y14 and mago	8.23785	5.89064	0.71507	-0.483843	0.00385	0.00842674
XP_001661326.1	LOC5574289	activating signal cointegrator 1 complex subunit 1	8.47279	6.05669	0.71484	-0.484308	0.01455	0.0276791
XP_021708469.1	LOC5568986	alpha-actinin, sarcomeric isoform X1	21.9935	15.7134	0.714457	-0.485082	0.00205	0.00472778
XP_021713113.1	LOC5575729	sodium-independent sulfate anion transporter isoform X2	65.762	46.9558	0.714026	-0.485951	0.0017	0.00398348
XP_001652486.1	LOC5568652	probable cytochrome P450 28a5	6.7784	4.83894	0.713876	-0.486254	0.0193	0.0352907
XP_001649108.2	LOC5564756	probable cytochrome P450 9f2	332.651	237.442	0.713787	-0.486434	0.02755	0.0483781
XP_001660028.1	LOC5571931	eukaryotic translation initiation factor 2D	5.41109	3.85722	0.712836	-0.488358	0.00955	0.0189831
XP_021693874.1	LOC5577634	probable E3 ubiquitin-protein ligase MGRN1	7.57523	5.39974	0.712815	-0.4884	0.00405	0.00877901
XP_021696481.1	LOC5567636	talin-2 isoform X1	9.50538	6.77439	0.71269	-0.488653	0.0018	0.00419426
XP_021696839.1	LOC5574420	succinyl-CoA:3-ketoacid coenzyme A transferase 1, mitochondrial isoform X2	8.04624	5.73238	0.71243	-0.489181	0.0065	0.0135085
XP_001652847.2	LOC5569547	eukaryotic translation initiation factor 3 subunit B	66.8648	47.5998	0.711881	-0.490291	0.00135	0.00322279
XP_001662199.1	LOC5575775	transport and Golgi organization protein 11 isoform X1	9.10093	6.47265	0.711208	-0.491657	0.00405	0.00877901
XP_021696794.1	LOC23687462	uncharacterized protein LOC23687462	52.8888	37.6113	0.711139	-0.491796	0.0015	0.00354899
XP_001660043.1	LOC5571939	protein peste	13.914	9.89125	0.710885	-0.492312	0.00275	0.00620502
XP_021700137.1	LOC5576279	dehydrogenase/reductase SDR family protein 7-like	29.0753	20.6524	0.710307	-0.493485	0.00745	0.0152443
XP_001662470.1	LOC5576124	uncharacterized protein LOC5576124	780.935	554.417	0.70994	-0.494231	0.0008	0.00199966
XP_021699543.1	LOC23687759	BTB/POZ domain-containing adapter for CUL3-mediated RhoA degradation protein 3	6.00519	4.26298	0.709883	-0.494348	0.01865	0.0343169
XP_021703324.1	LOC5578839	protein slowmo	60.5884	42.9736	0.709271	-0.495591	0.00095	0.00231905
XP_021695025.1	LOC5579971	protein AF-9	16.6263	11.787	0.708937	-0.496271	0.0069	0.0142085
XP_001651472.2	LOC5567076	probable low-specificity L-threonine aldolase 2	37.7311	26.7377	0.708638	-0.496879	0.00165	0.00387876
XP_001663499.2	LOC5577717	protein lethal(2)essential for life	56.784	40.2152	0.708214	-0.497744	0.00295	0.00660529
XP_021693962.1	LOC5573536	modifier of mdg4 isoform X1	27.0265	19.1219	0.707524	-0.499149	0.00245	0.00558417
XP_001657034.2	LOC5578619	uncharacterized protein LOC5578619	209.736	148.283	0.706998	-0.500221	0.0012	0.00288593
	LOC110681328		8.9629	6.31894	0.705011	-0.504283	0.00085	0.0021084
	LOC5580073		246.554	173.812	0.704965	-0.504376	0.00025	0.000676389
XP_021700598.1	LOC5570924	protein ref(2)P	18.5144	13.0378	0.704198	-0.505947	0.00095	0.00231905
XP_021699647.1	LOC5580074	methenyltetrahydrofolate synthase domain-containing protein	12.7631	8.97691	0.703349	-0.507688	0.00075	0.00188112
XP_001653734.1	LOC5571645	protein shuttle craft	15.5934	10.9675	0.703342	-0.507701	0.00065	0.0016487
XP_021705650.1	LOC5578103	regulator of microtubule dynamics protein 1 isoform X1	9.00227	6.32983	0.703137	-0.508122	0.00855	0.0172893
XP_001654902.2	LOC5573870	WD repeat domain phosphoinositide-interacting protein 3	5.69361	3.99796	0.702184	-0.51008	0.0164	0.0307776
XP_021709749.1	LOC5568714	far upstream element-binding protein 1	9.34227	6.55288	0.701423	-0.511644	0.00255	0.00578951
XP_001657236.2	LOC5579043	uncharacterized protein LOC5579043	26.338	18.4672	0.701162	-0.512181	0.0006	0.00153386
XP_021707888.1	LOC5575273	eukaryotic peptide chain release factor subunit 1	64.4773	45.1516	0.700271	-0.514014	0.0005	0.00129178
XP_021711098.1	LOC5578012	uncharacterized protein LOC5578012	12.1836	8.5284	0.69999	-0.514593	0.00235	0.005373
XP_021701012.1	LOC5570702	lysophosphatidylcholine acyltransferase isoform X1	6.69718	4.68533	0.699597	-0.515403	0.0028	0.0063081
XP_021710952.1	LOC5571237	cysteine-rich hydrophobic domain-containing protein 2	17.894	12.5159	0.699447	-0.515714	0.00085	0.0021084
XP_001652049.1	LOC5568110	mitoferrin	6.3972	4.47352	0.699293	-0.51603	0.00315	0.00697295
XP_001653009.1	LOC5569797	histone PARylation factor 1-like	6.87196	4.80015	0.698513	-0.517642	0.0091	0.0182
XP_001649137.1	LOC5564769	grpE protein homolog, mitochondrial	7.00311	4.88332	0.697307	-0.520133	0.02045	0.0371379
XP_021704345.1	LOC5572837	inverted formin-2 isoform X2	10.4615	7.26986	0.694916	-0.52509	0.001	0.00242691
XP_001657712.2	LOC5567808	NEDD4 family-interacting protein 1	19.9144	13.8256	0.694251	-0.52647	0.0013	0.00311106
XP_021698008.1	LOC5573998	ADP-ribosylation factor GTPase-activating protein 1 isoform X2	24.7943	17.2026	0.693813	-0.527382	0.0004	0.0010445
XP_001661261.1	LOC5574204	leucine-rich repeat neuronal protein 3	150.457	104.334	0.693447	-0.528142	0.0006	0.00153386
XP_021711280.1	LOC5564132	rab-like protein 6	9.68917	6.71089	0.692618	-0.529869	0.0013	0.00311106
XP_021707687.1	LOC5568538	transcription elongation factor SPT6 isoform X1	8.40459	5.81778	0.692215	-0.530709	0.00085	0.0021084
XP_021694739.1	LOC5578728	uncharacterized protein LOC5578728	9.88915	6.83216	0.690874	-0.533505	0.0024	0.00547875
XP_001655863.1	LOC5575837	casein kinase II subunit alpha	8.33403	5.75672	0.690749	-0.533767	0.0048	0.0102451
XP_001652354.1	LOC5568526	T-complex protein 1 subunit zeta	33.9975	23.4631	0.690142	-0.535035	0.00065	0.0016487
XP_011493529.1	LOC5572982	PRA1 family protein 3	19.81	13.6591	0.689505	-0.536366	0.0027	0.00609691
XP_001652269.1	LOC5568436	eukaryotic translation initiation factor 3 subunit G	83.1148	57.2832	0.689206	-0.536993	0.00025	0.000676389
XP_021705750.1	LOC5575778	uncharacterized protein LOC5575778 isoform X13	10.2896	7.08855	0.688904	-0.537624	0.0006	0.00153386
XP_021696982.1	LOC5565227	transmembrane protein 267	9.56099	6.58512	0.688749	-0.53795	0.02725	0.0479666
XP_001647979.1	LOC5563673	fasciclin-3 isoform X1	9.66794	6.6501	0.687851	-0.539832	0.00165	0.00387876
XP_001658071.1	LOC5568486	PITH domain-containing protein GA19395	7.57684	5.20847	0.68742	-0.540737	0.01885	0.0345761
XP_021695843.1	LOC5569924	uncharacterized protein LOC5569924	10.7828	7.41095	0.687294	-0.541001	0.00095	0.00231905
XP_001663881.1	LOC5578487	DNA-directed RNA polymerases I, II, and III subunit RPABC2	19.3004	13.2537	0.686706	-0.542236	0.005	0.0106177
XP_001663658.2	LOC5578038	biogenesis of lysosome-related organelles complex 1 subunit 4	10.0358	6.88475	0.686019	-0.543679	0.01685	0.0314806
XP_001663426.1	LOC5577550	high affinity copper uptake protein 1	48.5053	33.2725	0.685956	-0.543812	0.0004	0.0010445
XP_001649358.1	LOC5565018	uncharacterized protein LOC5565018	6.90283	4.73486	0.68593	-0.543866	0.01675	0.0313539
XP_021704948.1	LOC23687815	mitochondrial 2-oxoglutarate/malate carrier protein	21.8233	14.9646	0.685717	-0.544316	0.0008	0.00199966
XP_021694451.1	LOC5575831	aminopeptidase N isoform X2	8.68731	5.93527	0.683211	-0.549596	0.00035	0.00092552
XP_021702531.1	LOC5565323	protein phosphatase 1L isoform X2	20.0678	13.6851	0.681943	-0.552276	0.00065	0.0016487
XP_001655265.1	LOC5580129	trimeric intracellular cation channel type 1B,1	23.0537	15.7105	0.681474	-0.553269	0.0006	0.00153386
XP_001655431.2	LOC5574960	vacuolar protein-sorting-associated protein 36	6.45167	4.3961	0.681389	-0.553448	0.01655	0.0309994
XP_001663916.1	LOC5578525	protein aveugle	15.9359	10.851	0.680915	-0.554452	0.0142	0.0271192
XP_001649157.2	LOC5564809	cytochrome c-type heme lyase	9.18186	6.24844	0.68052	-0.55529	0.0031	0.00686748
XP_001648952.2	LOC5564604	ran-binding protein 3	8.48316	5.76528	0.679615	-0.557211	0.00055	0.00141595
XP_021695905.1	LOC5571275	neurogenic locus notch homolog protein 1	114.383	77.6878	0.67919	-0.558113	0.0005	0.00129178
XP_001659393.1	LOC5570880	ELMO domain-containing protein 2	9.14371	6.20939	0.679089	-0.558328	0.00295	0.00660529
XP_001661551.2	LOC5574636	uridine-cytidine kinase-like 1	7.06857	4.79399	0.678212	-0.560191	0.00265	0.00598863
XP_021697229.1	LOC5574704	U1 small nuclear ribonucleoprotein 70 kDa	13.7485	9.32069	0.677942	-0.560766	0.00045	0.0011688
XP_021694640.1	LOC5569466	casein kinase I	13.1476	8.90137	0.677034	-0.5627	0.0002	0.000546679
XP_001651182.2	LOC5566773	RNA-binding protein NOB1	5.83296	3.94427	0.676204	-0.56447	0.00475	0.0101681
XP_021700574.1	LOC5565683	HEAT repeat-containing protein 3	6.6955	4.52595	0.675969	-0.564971	0.00285	0.00640592
XP_021707974.1	LOC5567191	proprotein convertase subtilisin/kexin type 5	54.9417	37.0242	0.673882	-0.569433	0.00015	0.000417031
XP_021697661.1	LOC5565025	lysine--tRNA ligase isoform X2	8.4777	5.70307	0.672714	-0.571934	0.001	0.00242691
XP_021696699.1	LOC5576943	uncharacterized protein LOC5576943 isoform X11	6.15856	4.14016	0.672261	-0.572907	0.00165	0.00387876
XP_001657342.1	LOC5579214	deoxynucleoside kinase isoform X1	9.14578	6.14358	0.671739	-0.574027	0.0016	0.00377641
XP_021694695.1	LOC110674749	solute carrier family 35 member E1 homolog	22.377	15.0281	0.671587	-0.574354	0.00035	0.00092552
XP_021698115.1	LOC5568141	calcium-transporting ATPase sarcoplasmic/endoplasmic reticulum type isoform X1	13.8081	9.25589	0.670323	-0.577071	5e-05	0.000147874
XP_001652572.1	LOC5568845	5'-AMP-activated protein kinase catalytic subunit alpha-2	12.2346	8.16806	0.66762	-0.582902	0.00055	0.00141595
XP_001649142.1	LOC5564785	syntaxin-18 isoform X1	8.95722	5.9748	0.667037	-0.584161	0.00215	0.00493116
XP_021707685.1	LOC5574298	plexin domain-containing protein 2 isoform X2	12.5474	8.35959	0.666241	-0.585884	0.0001	0.000284795
XP_001660152.2	LOC5572046	scavenger receptor class B member 1	28.2136	18.7622	0.665006	-0.588562	0.0002	0.000546679
XP_001657533.1	LOC5567538	isopentenyl-diphosphate Delta-isomerase 1	5.8462	3.88771	0.664998	-0.588579	0.01175	0.0229502
	LOC5572199		8.73299	5.80708	0.664959	-0.588663	0.0021	0.00482785
XP_021708441.1	LOC5564333	protein amalgam isoform X1	6.59501	4.38181	0.664413	-0.589848	0.00015	0.000417031
XP_021705282.1	LOC23687536	hrp65 protein isoform X3	29.9317	19.8458	0.663036	-0.592841	0.0003	0.00080128
XP_001655514.1	LOC5575137	integrin-linked protein kinase	5.90372	3.91327	0.662848	-0.59325	0.0034	0.00748666
XP_021697205.1	LOC5573464	vacuolar protein sorting-associated protein 13C isoform X2	6.70925	4.44188	0.662053	-0.594981	5e-05	0.000147874
XP_001656446.1	LOC5577366	iron-sulfur cluster assembly 1 homolog, mitochondrial	6.87669	4.55164	0.661894	-0.595328	0.02055	0.0372501
XP_021700100.1	LOC5574382	FAD synthase isoform X1	19.0429	12.5977	0.661543	-0.596093	0.0005	0.00129178
XP_001658828.2	LOC5569936	uncharacterized protein C6orf136 homolog	9.43223	6.23167	0.660678	-0.59798	0.00305	0.00678759
XP_001650442.1	LOC5566074	protein SGT1 homolog	12.1766	8.04064	0.660335	-0.598729	0.0086	0.0173664
XP_001655788.1	LOC5575642	G patch domain-containing protein 4	12.2375	8.06948	0.659406	-0.600761	0.0001	0.000284795
XP_001652408.2	LOC5568579	putative polypeptide N-acetylgalactosaminyltransferase 9	12.1376	7.98801	0.658121	-0.603575	5e-05	0.000147874
XP_001664287.1	LOC5579190	facilitated trehalose transporter Tret1	108.151	71.0385	0.656846	-0.606374	5e-05	0.000147874
XP_001660392.2	LOC5572448	hsp70-binding protein 1 isoform X2	5.68933	3.7313	0.655842	-0.60858	0.012	0.0234072
XP_001649404.1	LOC5565048	unc-112-related protein	11.929	7.81197	0.654872	-0.610715	0.0001	0.000284795
XP_021713182.1	LOC5576286	ileal sodium/bile acid cotransporter isoform X2	82.9213	54.2748	0.654534	-0.61146	5e-05	0.000147874
XP_001649624.2	LOC5565279	FUN14 domain-containing protein 1 isoform X1	15.0524	9.84027	0.653734	-0.613224	0.00115	0.00276796
XP_001656187.1	LOC5576658	probable ribosome biogenesis protein RLP24	240.024	156.855	0.653497	-0.613747	5e-05	0.000147874
XP_021707848.1	LOC110678790	transmembrane protein 222	7.98215	5.21231	0.652996	-0.614854	0.00885	0.0177975
XP_001655789.2	LOC5575641	uncharacterized protein LOC5575641	6.08455	3.97249	0.652881	-0.615107	0.0262	0.0463136
XP_011493374.1	LOC23687965	putative SERF-like protein	15.2337	9.94152	0.6526	-0.615728	0.0003	0.00080128
XP_021699235.1	LOC5577147	uncharacterized protein LOC5577147 isoform X3	9.72203	6.34023	0.652151	-0.616722	0.00025	0.000676389
XP_021710157.1	LOC5577434	open rectifier potassium channel protein 1 isoform X1	7.38022	4.80091	0.65051	-0.620356	0.0004	0.0010445
XP_001656083.2	LOC5576345	cyclin-L2	13.6061	8.83909	0.649642	-0.622284	5e-05	0.000147874
	LOC5575833		8.38657	5.44311	0.649027	-0.62365	0.0213	0.0384426
XP_021706261.1	LOC5568444	muscle LIM protein Mlp84B isoform X1	78.0305	50.6102	0.648595	-0.62461	0.0011	0.00265417
XP_001649793.1	LOC5565447	DNA-directed RNA polymerases I, II, and III subunit RPABC3	6.19095	4.01395	0.648358	-0.625138	0.02315	0.0416017
XP_021705473.1	LOC5578569	zinc transporter ZIP1 isoform X1	6.86213	4.44657	0.647987	-0.625964	0.0016	0.00377641
XP_021695970.1	LOC5579032	syndecan isoform X1	12.3128	7.96559	0.646936	-0.628306	0.0001	0.000284795
XP_001656105.2	LOC5576366	dipeptidyl peptidase 3	15.5792	10.0652	0.646067	-0.630245	5e-05	0.000147874
XP_001663319.1	LOC5577284	Na(+)/H(+) exchange regulatory cofactor NHE-RF1	15.9077	10.2519	0.644461	-0.633834	5e-05	0.000147874
	LOC110678855		75.1791	48.4231	0.644103	-0.634636	0.0141	0.0269811
XP_001648852.1	LOC5564510	cytochrome b5-related protein	17.5399	11.2861	0.643453	-0.636093	5e-05	0.000147874
XP_001662376.1	LOC5576040	survival of motor neuron-related-splicing factor 30	9.86842	6.3496	0.643426	-0.636153	0.0014	0.00333127
XP_001657212.1	LOC5578926	uncharacterized protein LOC5578926	12.9401	8.32503	0.643351	-0.636321	0.0001	0.000284795
XP_001664143.2	LOC5578966	probable ATP-dependent RNA helicase DDX47	8.38112	5.38472	0.642482	-0.638272	0.00075	0.00188112
XP_001655826.2	LOC5575721	regulator of gene activity isoform X1	8.26311	5.30142	0.641577	-0.640306	0.0003	0.00080128
XP_001651266.2	LOC5566847	polyubiquitin-C	113.062	72.5243	0.641456	-0.640578	0.0001	0.000284795
XP_001650308.2	LOC5565930	3'(2'),5'-bisphosphate nucleotidase 1	18.1022	11.5976	0.640674	-0.642339	0.00075	0.00188112
XP_001661333.1	LOC5574282	protein tumorous imaginal discs, mitochondrial isoform X2	11.5241	7.37833	0.640252	-0.643288	0.00015	0.000417031
XP_001663461.1	LOC5577678	calcyclin-binding protein	5.56994	3.56119	0.639359	-0.645302	0.0089	0.0178857
XP_001652432.2	LOC5568600	adenosine kinase	22.841	14.5736	0.638046	-0.648269	0.0001	0.000284795
XP_001659797.2	LOC5571588	beta-1,3-glucan-binding protein	5.59993	3.56765	0.637088	-0.650435	0.0177	0.0328169
XP_001650264.1	LOC5565892	reticulon-1 isoform X1	29.9527	19.0634	0.63645	-0.651881	0.00015	0.000417031
XP_021695879.1	LOC5569925	short-chain dehydrogenase/reductase family 16C member 6 isoform X2	96.7939	61.572	0.636114	-0.652642	5e-05	0.000147874
XP_021709504.1	LOC5574674	guanine nucleotide-binding protein subunit gamma-1	20.3883	12.968	0.636051	-0.652785	0.0005	0.00129178
XP_001657213.1	LOC5578927	nucleoplasmin-like protein	122.977	78.1766	0.635701	-0.65358	5e-05	0.000147874
XP_001649422.1	LOC5565079	uncharacterized protein LOC5565079	5.82178	3.69984	0.635517	-0.653997	0.0114	0.0223263
XP_021695012.1	LOC5577193	46 kDa FK506-binding nuclear protein	6.21258	3.9433	0.634728	-0.655789	0.00035	0.00092552
XP_021693928.1	LOC5565961	serine palmitoyltransferase small subunit A isoform X1	18.1468	11.5098	0.634261	-0.656852	5e-05	0.000147874
XP_001649558.1	LOC5565229	transcriptional adapter 3	8.72515	5.52063	0.632726	-0.660347	0.00095	0.00231905
	LOC5568542		24.135	15.27	0.632691	-0.660427	0.00085	0.0021084
XP_021703901.1	LOC5568178	uncharacterized protein LOC5568178 isoform X5	13.0397	8.23092	0.63122	-0.663785	5e-05	0.000147874
XP_021701522.1	LOC5565689	nicotinate phosphoribosyltransferase isoform X1	6.16198	3.88538	0.630541	-0.665338	0.00015	0.000417031
XP_021703386.1	LOC5573939	casein kinase I	6.40653	4.03876	0.630413	-0.665631	0.0001	0.000284795
XP_021707129.1	LOC110678484	ras-related protein Rab-18A-like	10.7501	6.76054	0.628882	-0.66914	0.00065	0.0016487
XP_021695866.1	LOC5571289	septin-7 isoform X11	11.1635	7.02048	0.628878	-0.669148	5e-05	0.000147874
XP_021696503.1	LOC5571308	uncharacterized protein LOC5571308 isoform X1	12.18	7.65018	0.628094	-0.670949	0.00095	0.00231905
	LOC5578675		6.0599	3.80495	0.62789	-0.671416	0.01885	0.0345761
XP_021699018.1	LOC5577316	uncharacterized protein LOC5577316	45.4139	28.5042	0.627654	-0.671959	5e-05	0.000147874
XP_001648191.1	LOC5563880	probable cardiolipin synthase (CMP-forming)	14.4924	9.09583	0.627628	-0.672019	0.00015	0.000417031
	LOC5565618		6.18272	3.87832	0.627284	-0.67281	0.0001	0.000284795
XP_001648961.1	LOC5564618	protein-glucosylgalactosylhydroxylysine glucosidase	11.5771	7.262	0.627273	-0.672835	0.00015	0.000417031
XP_001661398.1	LOC5574364	dnaJ-like protein 60	12.1899	7.63733	0.626529	-0.674546	0.00285	0.00640592
XP_001651758.1	LOC5567335	major facilitator superfamily domain-containing protein 1 isoform X2	5.62789	3.52587	0.626499	-0.674615	0.00205	0.00472778
XP_001657982.1	LOC5568331	heat shock protein beta-1 isoform X4	10.6476	6.66681	0.626133	-0.67546	5e-05	0.000147874
XP_001651396.1	LOC5566976	probable ATP-dependent RNA helicase pitchoune	9.70657	6.07166	0.625521	-0.676871	5e-05	0.000147874
XP_021705242.1	LOC5578667	sodium-dependent nutrient amino acid transporter 1	9.6163	6.01264	0.625255	-0.677483	0.00015	0.000417031
XP_021701366.1	LOC5564986	dual 3',5'-cyclic-AMP and -GMP phosphodiesterase 11 isoform X2	7.7112	4.81225	0.62406	-0.680244	5e-05	0.000147874
XP_001650333.1	LOC5565955	tubulin beta chain isoform X2	24.1098	15.0379	0.623726	-0.681017	5e-05	0.000147874
XP_001655793.2	LOC5575647	uncharacterized protein LOC5575647	163.614	101.905	0.622838	-0.683071	5e-05	0.000147874
XP_001664176.2	LOC5578997	transmembrane protein 129	5.41269	3.36777	0.622199	-0.684552	0.00505	0.0107083
XP_021702029.1	LOC5563777	vascular endothelial growth factor receptor 1 isoform X3	12.5917	7.8193	0.620988	-0.687362	5e-05	0.000147874
XP_021703122.1	LOC5568680	tropomodulin-1 isoform X1	18.5601	11.5072	0.619997	-0.689668	5e-05	0.000147874
XP_021699236.1	LOC5573016	prickle-like protein 3 isoform X1	14.7579	9.14621	0.61975	-0.690241	5e-05	0.000147874
XP_001657182.2	LOC5578831	23 kDa integral membrane protein isoform X2	274.848	170.306	0.619637	-0.690505	0.0001	0.000284795
XP_001652571.1	LOC5568843	gamma-aminobutyric acid receptor-associated protein	193.833	120.043	0.619311	-0.691263	5e-05	0.000147874
XP_001647959.1	LOC5563689	pacifastin-like protease inhibitor cvp4	10.8364	6.70704	0.618936	-0.692137	0.00105	0.00253982
XP_021696170.1	LOC5565108	histone deacetylase Rpd3	17.2352	10.6565	0.618299	-0.693624	5e-05	0.000147874
XP_001656950.2	LOC5578484	uncharacterized protein LOC5578484	7.0237	4.33317	0.616936	-0.696808	0.0013	0.00311106
XP_001656130.2	LOC5576442	CD151 antigen	13.8111	8.51623	0.616622	-0.697541	0.0018	0.00419426
XP_001653094.2	LOC5570114	trypsin alpha-3	410.506	252.794	0.615811	-0.699441	5e-05	0.000147874
XP_001648953.1	LOC5564605	puff-specific protein Bx42	11.0438	6.79797	0.615546	-0.700061	5e-05	0.000147874
XP_021698310.1	LOC5565670	sterile alpha and TIR motif-containing protein 1 isoform X1	10.4296	6.41003	0.6146	-0.702281	0.0001	0.000284795
XP_021711499.1	LOC5571463	autophagy-related protein 9A isoform X2	9.70003	5.95969	0.614399	-0.702752	5e-05	0.000147874
XP_021709524.1	LOC5571799	putative carbonic anhydrase 3	46.5062	28.566	0.614241	-0.703124	5e-05	0.000147874
XP_001653727.1	LOC5571641	laccase-2	370.145	226.836	0.61283	-0.706441	5e-05	0.000147874
XP_021696900.1	LOC5565651	uncharacterized protein LOC5565651 isoform X1	7.48818	4.5846	0.612245	-0.707819	5e-05	0.000147874
XP_001656487.1	LOC5577406	protein arginine N-methyltransferase 1	8.86726	5.42419	0.61171	-0.709081	5e-05	0.000147874
XP_021705925.1	LOC5577691	uncharacterized protein LOC5577691	6.68307	4.08382	0.611069	-0.710592	0.00105	0.00253982
XP_001655641.2	LOC5575238	heat shock protein 83	5.574	3.40497	0.610867	-0.711071	5e-05	0.000147874
XP_001651746.1	LOC5567311	gamma-secretase subunit pen-2	49.4657	30.1885	0.610292	-0.712429	0.0003	0.00080128
	LOC5573401		54.0287	32.9011	0.608956	-0.71559	5e-05	0.000147874
	LOC5576344		12.2277	7.42881	0.607539	-0.71895	5e-05	0.000147874
XP_001654275.2	LOC5572949	peptidoglycan-recognition protein LB isoform X2	35.6327	21.6437	0.607411	-0.719255	0.0031	0.00686748
XP_001648875.1	LOC5564532	mediator of RNA polymerase II transcription subunit 10	25.7293	15.6246	0.607269	-0.719593	0.00015	0.000417031
XP_021706379.1	LOC110678092	uncharacterized protein LOC110678092	12.6799	7.6944	0.606819	-0.720663	0.00165	0.00387876
XP_021701929.1	LOC5577107	cyclin-dependent kinase 9	14.3537	8.70598	0.606532	-0.721344	5e-05	0.000147874
XP_021697915.1	LOC5575141	inositol monophosphatase 1	11.8989	7.21027	0.605961	-0.722703	0.00075	0.00188112
XP_001652180.1	LOC5568303	probable serine/threonine-protein kinase DDB_G0282963	13.7168	8.2964	0.604835	-0.725387	5e-05	0.000147874
XP_011493704.2	LOC23687495	nucleolar and coiled-body phosphoprotein 1 isoform X4	43.7763	26.4664	0.604583	-0.725988	5e-05	0.000147874
XP_021706092.1	LOC110678029	uncharacterized protein LOC110678029	65.0875	39.3454	0.6045	-0.726186	5e-05	0.000147874
XP_021713151.1	LOC5567828	transmembrane protein 179	21.673	13.0958	0.604245	-0.726795	0.0001	0.000284795
XP_001656050.2	LOC5576310	prostaglandin reductase 1	32.5779	19.684	0.604213	-0.72687	5e-05	0.000147874
XP_021710130.1	LOC5566633	BSD domain-containing protein 1-A	25.6447	15.4813	0.603684	-0.728134	5e-05	0.000147874
XP_021703285.1	LOC5576894	uncharacterized protein LOC5576894	170.071	102.628	0.603442	-0.728713	5e-05	0.000147874
XP_001659750.2	LOC5571500	proteasome activator complex subunit 3	38.7867	23.3653	0.602405	-0.731194	5e-05	0.000147874
XP_001649330.2	LOC5564978	uncharacterized protein LOC5564978	18.6129	11.204	0.601948	-0.732289	5e-05	0.000147874
XP_021703138.1	LOC23687717	probable cytochrome P450 6a14	22.287	13.3915	0.600866	-0.734885	0.00025	0.000676389
XP_021708802.1	LOC5569749	monoacylglycerol lipase ABHD12 isoform X3	10.8513	6.51273	0.60018	-0.736534	5e-05	0.000147874
XP_021694881.1	LOC5580067	uncharacterized protein C1683,06c	14.0401	8.4225	0.599889	-0.737233	0.0001	0.000284795
XP_021711055.1	LOC5564131	uncharacterized protein LOC5564131	18.0873	10.8299	0.598757	-0.739957	5e-05	0.000147874
XP_001657463.1	LOC5567463	ubiquitin-like-conjugating enzyme ATG3	6.36696	3.80968	0.598351	-0.740935	0.00025	0.000676389
XP_021702005.1	LOC110673993	ankyrin repeat domain-containing protein 39	7.88942	4.71952	0.598209	-0.741279	0.0017	0.00398348
XP_021710181.1	LOC5575395	band 7 protein AGAP004871 isoform X1	29.7752	17.7942	0.597618	-0.742704	5e-05	0.000147874
XP_001661931.2	LOC5575411	regulator of nonsense transcripts 1 homolog	5.64881	3.37452	0.597386	-0.743265	5e-05	0.000147874
XP_021702947.1	LOC5575850	mitochondrial carrier protein Rim2	6.57029	3.92114	0.596799	-0.744684	5e-05	0.000147874
XP_021701479.1	LOC5570471	nocturnin isoform X6	7.00058	4.17182	0.595925	-0.746798	5e-05	0.000147874
XP_021706707.1	LOC23687857	nucleolar protein 58 isoform X2	14.388	8.57413	0.595922	-0.746804	5e-05	0.000147874
XP_001658956.1	LOC5570154	putative tRNA (cytidine(32)/guanosine(34)-2'-O)-methyltransferase	5.73567	3.41297	0.595043	-0.748934	0.00395	0.00861336
XP_001649389.2	LOC5565032	glycolipid transfer protein	18.3241	10.903	0.595009	-0.749017	5e-05	0.000147874
XP_001658284.1	LOC5569026	putative phosphatidate phosphatase	19.1279	11.3567	0.593724	-0.752135	5e-05	0.000147874
XP_021708779.1	LOC5568284	BCL2/adenovirus E1B 19 kDa protein-interacting protein 3 isoform X1	43.5146	25.8132	0.593208	-0.753391	5e-05	0.000147874
XP_021701024.1	LOC5565366	very long-chain specific acyl-CoA dehydrogenase, mitochondrial	9.37835	5.5544	0.592258	-0.755703	5e-05	0.000147874
XP_001658356.1	LOC5569166	H/ACA ribonucleoprotein complex subunit 3	18.1394	10.7382	0.591982	-0.756375	0.0059	0.012376
XP_021694846.1	LOC110674796	39S ribosomal protein L32, mitochondrial	7.69222	4.5529	0.591884	-0.756614	0.00785	0.0160068
XP_021704972.1	LOC5568396	rab11 family-interacting protein 4B isoform X6	6.34579	3.7488	0.590754	-0.759371	5e-05	0.000147874
XP_021701992.1	LOC110676861	collagen alpha-1(IV) chain	11.98	7.06593	0.589811	-0.761677	5e-05	0.000147874
XP_021704951.1	LOC5568659	sodium-dependent phosphate transporter 2	24.3049	14.3287	0.58954	-0.762339	5e-05	0.000147874
	LOC110681058		5.09342	3.00148	0.589286	-0.762961	0.0241	0.0430705
XP_021710469.1	LOC5567679	uncharacterized protein LOC5567679 isoform X1	5.85464	3.44808	0.588948	-0.763787	5e-05	0.000147874
XP_021695515.1	LOC5566746	uncharacterized protein LOC5566746	16.4744	9.68749	0.588033	-0.766031	5e-05	0.000147874
XP_001651282.2	LOC5566856	senecionine N-oxygenase	7.6461	4.49298	0.587617	-0.767051	0.0002	0.000546679
XP_021699215.1	LOC5566151	bromodomain-containing protein 4 isoform X2	7.29735	4.2787	0.586336	-0.7702	5e-05	0.000147874
XP_021704528.1	LOC5579654	proton-coupled amino acid transporter-like protein pathetic	140.147	82.1506	0.586175	-0.770598	5e-05	0.000147874
XP_021703519.1	LOC5566981	very long-chain-fatty-acid--CoA ligase bubblegum	26.1562	15.3047	0.585127	-0.773178	5e-05	0.000147874
XP_001653683.1	LOC5571538	cytochrome P450 6a8	8.88292	5.19698	0.585053	-0.77336	0.01385	0.0265724
XP_001654470.1	LOC5573260	ATP-binding cassette sub-family F member 3	17.4513	10.2085	0.584971	-0.773564	5e-05	0.000147874
XP_001658556.1	LOC5569471	phosphatidylinositide phosphatase SAC1	11.0553	6.45863	0.584211	-0.775438	5e-05	0.000147874
XP_001663888.1	LOC5578499	histone H4	44.6705	26.0628	0.583445	-0.77733	0.0009	0.00221364
XP_001657523.1	LOC5567528	deoxyhypusine hydroxylase	27.4991	16.0323	0.583012	-0.778403	5e-05	0.000147874
XP_001662813.2	LOC5576672	ATP-binding cassette sub-family A member 3	99.5986	58.0304	0.582643	-0.779317	0.00015	0.000417031
XP_021707253.1	LOC23687711	lipase member H	26.8118	15.6082	0.582139	-0.780564	0.0001	0.000284795
XP_021707615.1	LOC5564786	tubulin-specific chaperone cofactor E-like protein isoform X1	11.7127	6.81669	0.581991	-0.78093	0.0084	0.0169978
	LOC5579969		30.9856	18.0292	0.581857	-0.781263	5e-05	0.000147874
XP_001663157.1	LOC5577060	atlastin	10.5803	6.1493	0.581203	-0.782886	5e-05	0.000147874
XP_021710145.1	LOC5579172	polyubiquitin isoform X2	90.8381	52.7499	0.580702	-0.784129	5e-05	0.000147874
XP_001653686.1	LOC5571539	cytochrome P450 6a8	17.3075	10.0473	0.580517	-0.784589	5e-05	0.000147874
YP_009389260.1	ND2	NADH dehydrogenase subunit 2	74.5684	43.2702	0.580275	-0.785191	0.00035	0.00092552
XP_001658534.2	LOC5569445	lysosomal thioesterase PPT2 homolog	9.60371	5.56677	0.579648	-0.786751	5e-05	0.000147874
SRR1-like protein	LOC5577345	true	10.7872	6.25025	0.579414	-0.787335	0.0002	0.000546679
XP_001654562.1	LOC5573395	mitochondrial-processing peptidase subunit alpha	17.209	9.93032	0.577042	-0.793251	5e-05	0.000147874
XP_001650214.1	LOC5565836	uncharacterized protein LOC5565836	7.78968	4.49484	0.577025	-0.793294	5e-05	0.000147874
XP_021708211.1	LOC5569827	uncharacterized protein LOC5569827 isoform X1	9.10236	5.24579	0.576311	-0.795081	0.0002	0.000546679
XP_001659200.1	LOC5570512	mitochondrial inner membrane protease subunit 2	8.24435	4.74684	0.575769	-0.796438	0.00065	0.0016487
	LOC110676126		12.4269	7.15098	0.575444	-0.797254	5e-05	0.000147874
XP_021695981.1	LOC5568481	mitochondrial folate transporter/carrier	41.7076	23.9853	0.575082	-0.79816	5e-05	0.000147874
XP_021705958.1	LOC5579926	cytochrome P450 9e2	30.7687	17.6912	0.574974	-0.798432	5e-05	0.000147874
XP_021705248.1	LOC5579248	putative leucine-rich repeat-containing protein DDB_G0290503	7.15434	4.11222	0.574787	-0.798901	5e-05	0.000147874
XP_001661220.1	LOC5574167	ATP-binding cassette sub-family F member 2	465.717	267.602	0.574602	-0.799365	5e-05	0.000147874
XP_001651813.2	LOC5567587	uncharacterized protein LOC5567587	63.0486	36.1925	0.574041	-0.800774	5e-05	0.000147874
XP_001653671.1	LOC5571549	probable cytochrome P450 6a14	7.58228	4.3522	0.573996	-0.800887	0.00025	0.000676389
XP_001661873.2	LOC5575269	transcription factor MafK isoform X2	12.1067	6.93736	0.573018	-0.803347	0.00025	0.000676389
XP_001661582.1	LOC5574673	uncharacterized protein LOC5574673	11.4962	6.58199	0.572536	-0.804561	0.0007	0.00176785
	LOC5569598		46.099	26.3932	0.572533	-0.804569	5e-05	0.000147874
XP_001662251.1	LOC5575841	troponin C isoform X2	12.8377	7.32891	0.57089	-0.808716	5e-05	0.000147874
XP_001660786.1	LOC5573170	ejaculatory bulb-specific protein 3 isoform X2	57.9472	33.0674	0.570647	-0.809329	5e-05	0.000147874
XP_021694729.1	LOC5577930	NADPH--cytochrome P450 reductase isoform X1	92.4646	52.7362	0.570339	-0.810108	5e-05	0.000147874
XP_021699809.1	LOC110676394	uncharacterized protein LOC110676394	11.4025	6.50212	0.570236	-0.810368	5e-05	0.000147874
XP_001659895.1	LOC5571763	GTP-binding nuclear protein Ran	23.3448	13.3026	0.569831	-0.811393	5e-05	0.000147874
XP_001648359.1	LOC5564072	translocator protein	85.5896	48.755	0.569637	-0.811885	0.0031	0.00686748
	LOC5565106		10.3158	5.87015	0.569045	-0.813386	5e-05	0.000147874
XP_021695483.1	LOC5571453	death-associated inhibitor of apoptosis 1	127.507	72.4893	0.568512	-0.814736	5e-05	0.000147874
XP_021700699.1	LOC5574739	endothelin-converting enzyme homolog isoform X1	9.65943	5.49068	0.568427	-0.814953	5e-05	0.000147874
XP_021703132.1	LOC5571544	probable cytochrome P450 6d4	223.673	127.11	0.568285	-0.815314	5e-05	0.000147874
XP_021707371.1	LOC5575995	tropomyosin-2 isoform X22	139.753	79.3653	0.567897	-0.816299	5e-05	0.000147874
XP_001648652.1	LOC5564308	microspherule protein 1	5.35582	3.03687	0.567022	-0.818522	0.0004	0.0010445
XP_021698212.1	LOC5573673	synaptic vesicle membrane protein VAT-1 homolog-like	8.75001	4.95979	0.566832	-0.819006	5e-05	0.000147874
XP_001652874.1	LOC5569590	zinc finger protein 706	45.9322	25.9724	0.565451	-0.822527	5e-05	0.000147874
XP_021697723.1	LOC5565749	F-box only protein 9	19.1149	10.8072	0.565381	-0.822705	5e-05	0.000147874
XP_021709650.1	LOC5566725	UTP--glucose-1-phosphate uridylyltransferase isoform X3	7.63223	4.30989	0.564696	-0.824454	5e-05	0.000147874
XP_001649784.1	LOC5565453	probable maltase	73.9531	41.7598	0.56468	-0.824496	5e-05	0.000147874
XP_001648670.1	LOC5564297	E3 ubiquitin-protein ligase MYLIP	14.9074	8.41354	0.564387	-0.825244	5e-05	0.000147874
XP_001654766.1	LOC5573774	7-methylguanosine phosphate-specific 5'-nucleotidase	20.5636	11.5953	0.563875	-0.826553	5e-05	0.000147874
XP_001663817.1	LOC5578291	UDP-N-acetylglucosamine transporter	19.064	10.7485	0.563811	-0.826716	5e-05	0.000147874
XP_021705246.1	LOC110677853	uncharacterized protein LOC110677853	10.7041	6.03393	0.563703	-0.826994	0.0151	0.0285951
XP_021698707.1	LOC5572528	steroidogenic acute regulatory protein-like isoform X2	14.2374	8.02439	0.563613	-0.827222	5e-05	0.000147874
XP_001660128.1	LOC5572017	alpha-(1,3)-fucosyltransferase C	29.308	16.4924	0.562727	-0.829493	0.00255	0.00578951
XP_021695537.1	LOC5579871	autophagy-related protein 13 homolog isoform X1	15.6044	8.77654	0.56244	-0.830229	5e-05	0.000147874
XP_001660190.2	LOC5572116	Niemann-Pick type protein homolog 1B	35.371	19.8831	0.56213	-0.831024	5e-05	0.000147874
XP_021701571.1	LOC5568245	ELAV-like protein 3 isoform X1	10.9041	6.12445	0.561665	-0.832219	5e-05	0.000147874
XP_001663090.2	LOC5576988	uncharacterized protein LOC5576988 isoform X1	10.6349	5.96373	0.56077	-0.83452	0.00015	0.000417031
XP_021695732.1	LOC5569288	H(+)/Cl(-) exchange transporter 7 isoform X1	16.6492	9.32827	0.560283	-0.835771	5e-05	0.000147874
XP_001661720.2	LOC5574915	proton-associated sugar transporter A isoform X2	167.057	93.5968	0.560269	-0.835809	5e-05	0.000147874
XP_001655397.1	LOC5574872	mitochondrial import inner membrane translocase subunit Tim29	10.0426	5.62528	0.560142	-0.836136	0.00055	0.00141595
XP_001650838.1	LOC5566457	probable salivary secreted peptide	329.356	184.301	0.55958	-0.837584	5e-05	0.000147874
XP_001659495.1	LOC5571059	UPF0183 protein CG7083	23.2759	13.0027	0.558634	-0.840026	5e-05	0.000147874
XP_021710643.1	LOC5563966	glucose dehydrogenase [FAD, quinone] isoform X2	45.4	25.3498	0.558366	-0.840718	5e-05	0.000147874
XP_021698252.1	LOC5567851	putative ferric-chelate reductase 1 homolog isoform X1	44.8733	25.039	0.557993	-0.84168	5e-05	0.000147874
XP_001655930.1	LOC5580231	myosin light chain alkali isoform X2	219.039	122.198	0.557882	-0.841967	5e-05	0.000147874
XP_021699574.1	LOC5576993	glucose-6-phosphate exchanger SLC37A2 isoform X2	12.5917	7.01713	0.557282	-0.84352	5e-05	0.000147874
XP_001649097.2	LOC5564749	probable cytochrome P450 9f2	57.4964	31.9662	0.555969	-0.846924	5e-05	0.000147874
XP_021703625.1	LOC5565841	multidrug resistance-associated protein 1 isoform X1	27.8791	15.4858	0.555463	-0.848238	5e-05	0.000147874
XP_001661102.1	LOC5574015	troponin I isoform X5	103.582	57.4966	0.555083	-0.849225	5e-05	0.000147874
XP_021701734.1	LOC5565260	otopetrin-2 isoform X4	10.5165	5.83642	0.554977	-0.849499	5e-05	0.000147874
XP_001655999.2	LOC5576221	cathepsin L	132.558	73.5262	0.554672	-0.850293	5e-05	0.000147874
XP_021704288.1	LOC5573233	phosphotriesterase-related protein	7.16523	3.97429	0.554663	-0.850316	5e-05	0.000147874
XP_001647946.2	LOC5563625	proteasome assembly chaperone 2	13.339	7.3875	0.553827	-0.852492	0.0001	0.000284795
XP_001659779.1	LOC5571557	prolyl endopeptidase	45.0555	24.8973	0.552592	-0.855714	5e-05	0.000147874
XP_001652073.1	LOC5568132	troponin C isoform X2	66.2856	36.5148	0.550871	-0.860214	5e-05	0.000147874
XP_001655997.2	LOC5576220	inositol-3-phosphate synthase	10.413	5.73502	0.550756	-0.860515	5e-05	0.000147874
XP_001651086.1	LOC5566684	nucleosome assembly protein 1-like 4	27.1122	14.9141	0.550088	-0.862265	5e-05	0.000147874
XP_021702269.1	LOC5575182	leupaxin isoform X4	34.8557	19.1538	0.549517	-0.863764	5e-05	0.000147874
XP_021695197.1	LOC5571689	flocculation protein FLO11	46.8236	25.6863	0.548576	-0.866237	5e-05	0.000147874
XP_001651592.1	LOC5567162	mitochondrial import inner membrane translocase subunit TIM14	28.0339	15.3715	0.548318	-0.866915	5e-05	0.000147874
XP_021709559.1	LOC5576260	transmembrane protein 68 isoform X2	23.4684	12.806	0.54567	-0.8739	5e-05	0.000147874
XP_001653890.2	LOC5580010	cathepsin B	209.614	114.379	0.545665	-0.873913	5e-05	0.000147874
XP_001648394.2	LOC5564056	cystathionine gamma-lyase	37.2867	20.3432	0.545589	-0.874114	5e-05	0.000147874
XP_021708322.1	LOC5577135	uncharacterized protein LOC5577135 isoform X1	8.48983	4.62302	0.544536	-0.8769	5e-05	0.000147874
XP_001652201.1	LOC5568323	MIP18 family protein CG7949	7.257	3.93309	0.541972	-0.88371	0.0127	0.0246574
XP_021701926.1	LOC5577104	uncharacterized protein LOC5577104 isoform X2	7.62358	4.12474	0.54105	-0.886165	0.0001	0.000284795
XP_001648457.1	LOC5564118	1,5-anhydro-D-fructose reductase	99.8276	54.0048	0.540981	-0.886351	5e-05	0.000147874
XP_001656828.1	LOC5578184	H/ACA ribonucleoprotein complex subunit 2-like protein	11.1975	6.05616	0.540849	-0.886701	0.0003	0.00080128
XP_001658327.1	LOC5569093	tRNA pseudouridine synthase A, mitochondrial	5.59389	3.02447	0.540674	-0.88717	0.00015	0.000417031
XP_021699788.1	LOC5567700	solute carrier family 2, facilitated glucose transporter member 1 isoform X1	115.211	62.2811	0.540583	-0.887412	5e-05	0.000147874
XP_021698920.1	LOC5573704	importin-4	8.04491	4.34361	0.53992	-0.889182	5e-05	0.000147874
XP_021705072.1	LOC5579660	dehydrogenase/reductase SDR family member 7	12.9004	6.96332	0.539776	-0.889569	5e-05	0.000147874
XP_021706431.1	LOC5570613	sodium-dependent nutrient amino acid transporter 1 isoform X2	14.7973	7.9667	0.538389	-0.89328	5e-05	0.000147874
XP_021697511.1	LOC5578880	synaptic vesicle glycoprotein 2C isoform X1	55.3922	29.806	0.53809	-0.89408	5e-05	0.000147874
XP_021705500.1	LOC5565055	synaptosomal-associated protein 25 isoform X3	7.29996	3.9129	0.536017	-0.89965	5e-05	0.000147874
XP_021703049.1	LOC5569083	putative inorganic phosphate cotransporter isoform X1	36.2568	19.4329	0.535979	-0.89975	5e-05	0.000147874
XP_021700231.1	LOC5564200	glycerophosphocholine phosphodiesterase GPCPD1 isoform X1	12.4398	6.64699	0.534333	-0.90419	5e-05	0.000147874
XP_021698885.1	LOC5566033	esterase B1 isoform X2	17.2853	9.23491	0.534264	-0.904376	5e-05	0.000147874
XP_001654684.1	LOC5573549	coiled-coil domain-containing protein 25	6.54457	3.49256	0.533658	-0.906014	0.0004	0.0010445
	LOC5571086		30.6584	16.2687	0.530644	-0.914183	5e-05	0.000147874
XP_001650589.1	LOC5566223	uncharacterized protein LOC5566223 isoform X2	10.6566	5.65414	0.530576	-0.914368	0.0004	0.0010445
XP_001653450.2	LOC5571140	RING finger protein 10	26.4547	14.0224	0.530053	-0.915791	5e-05	0.000147874
XP_001651840.1	LOC5567646	acid phosphatase type 7	6.20543	3.28851	0.529941	-0.916097	5e-05	0.000147874
	LOC5567148		40.3813	21.3365	0.528376	-0.920364	5e-05	0.000147874
XP_021694466.1	LOC5574744	protein shifted isoform X1	8.75564	4.62456	0.528181	-0.920897	0.0017	0.00398348
XP_001660226.2	LOC5572156	lazarillo protein	17.6402	9.31063	0.527808	-0.921916	5e-05	0.000147874
XP_021712971.1	LOC5576671	uncharacterized protein LOC5576671	52.2773	27.5907	0.527776	-0.922003	5e-05	0.000147874
XP_001660875.1	LOC5573438	serine--pyruvate aminotransferase, mitochondrial	6.75556	3.56403	0.52757	-0.922566	0.01605	0.030179
XP_021710374.1	LOC110679583	myb-like protein V	6.32877	3.33868	0.52754	-0.922647	5e-05	0.000147874
XP_021703995.1	LOC5568096	eukaryotic translation initiation factor 4E-binding protein Mextli isoform X1	7.8649	4.14191	0.526632	-0.925132	5e-05	0.000147874
XP_001649184.2	LOC5564821	uncharacterized protein LOC5564821	47.4163	24.9705	0.526623	-0.925158	5e-05	0.000147874
XP_021693530.1	LOC5573065	AN1-type zinc finger protein 6	15.3886	8.10284	0.526548	-0.925362	5e-05	0.000147874
XP_001655155.1	LOC5574493	cytochrome b561 domain-containing protein 2	31.7655	16.6835	0.525208	-0.929039	5e-05	0.000147874
XP_001653135.2	LOC5570313	eukaryotic translation initiation factor 2A	45.4994	23.8341	0.523833	-0.93282	5e-05	0.000147874
XP_001662341.2	LOC5576008	protein max	15.7602	8.25182	0.523586	-0.933502	5e-05	0.000147874
XP_021705796.1	LOC5572224	trehalase isoform X3	43.7245	22.8352	0.522252	-0.937182	5e-05	0.000147874
	LOC5563837		6.66525	3.47435	0.521263	-0.939916	5e-05	0.000147874
XP_011493522.1	LOC23687841	nucleolar protein 56	7.97004	4.15298	0.521074	-0.94044	5e-05	0.000147874
XP_001651306.2	LOC5566893	uncharacterized protein LOC5566893	12.1898	6.34883	0.520831	-0.941112	5e-05	0.000147874
XP_021709146.1	LOC5577439	serine/threonine-protein phosphatase PP1-beta catalytic subunit isoform X2	8.03826	4.17758	0.519712	-0.944216	5e-05	0.000147874
XP_001658905.1	LOC5570015	turripeptide Pal9,2	7.53652	3.90921	0.518702	-0.947021	0.015	0.0284241
XP_001657106.1	LOC5578734	eukaryotic translation initiation factor 6	15.7561	8.17091	0.518587	-0.947342	5e-05	0.000147874
XP_001661250.1	LOC5574193	peroxiredoxin-6	211.878	109.307	0.515896	-0.954848	5e-05	0.000147874
XP_001656792.2	LOC5578096	zinc carboxypeptidase	94.7717	48.8627	0.515583	-0.955723	5e-05	0.000147874
XP_021697108.1	LOC5568292	2-oxoglutarate dehydrogenase, mitochondrial isoform X5	8.65134	4.4603	0.515562	-0.955783	5e-05	0.000147874
XP_001662996.1	LOC5576896	60S ribosomal export protein NMD3	64.0538	32.9787	0.514859	-0.95775	5e-05	0.000147874
XP_001654511.2	LOC5573295	xanthine dehydrogenase/oxidase	24.4923	12.5997	0.514435	-0.958939	5e-05	0.000147874
XP_021711366.1	LOC5566701	uncharacterized protein LOC5566701 isoform X2	21.6789	11.1483	0.514247	-0.959468	5e-05	0.000147874
XP_021698585.1	LOC5577966	toll-like receptor 13 isoform X2	29.5378	15.1862	0.514128	-0.959801	5e-05	0.000147874
XP_001654907.2	LOC5573874	calexcitin-1	13.4071	6.88038	0.513189	-0.962437	5e-05	0.000147874
XP_021702689.1	LOC5572804	tubulin polyglutamylase TTLL4 isoform X1	9.33903	4.78919	0.512815	-0.963491	5e-05	0.000147874
XP_001653095.2	LOC5570115	myeloblastin	87.708	44.9678	0.512699	-0.963816	5e-05	0.000147874
XP_001660146.2	LOC5572039	uncharacterized protein NCBP2-AS2 homolog isoform X2	113.113	57.8898	0.511787	-0.966384	5e-05	0.000147874
XP_021710335.1	LOC5573979	sodium-independent sulfate anion transporter	9.83473	5.02987	0.51144	-0.967364	5e-05	0.000147874
XP_001650904.1	LOC5566525	CTP synthase	9.71078	4.9659	0.51138	-0.967532	5e-05	0.000147874
XP_021697918.1	LOC5577078	uncharacterized protein LOC5577078 isoform X1	22.7209	11.6147	0.51119	-0.968068	5e-05	0.000147874
XP_001656438.1	LOC5577360	uncharacterized protein LOC5577360	5.85329	2.99129	0.511044	-0.96848	0.00035	0.00092552
XP_001653687.3	LOC5571540	probable cytochrome P450 6a14	16.757	8.55997	0.51083	-0.969086	5e-05	0.000147874
XP_001649136.1	LOC5564781	putative pre-mRNA-splicing factor ATP-dependent RNA helicase PRP1	15.6988	8.01751	0.510708	-0.969428	5e-05	0.000147874
XP_001657798.1	LOC5567977	probable elongator complex protein 3	7.6382	3.89577	0.510038	-0.971324	5e-05	0.000147874
XP_011493771.2	LOC5579144	probable cytochrome P450 4ac1 isoform X1	5.83169	2.97042	0.509358	-0.973247	0.00015	0.000417031
XP_001653435.1	LOC5571006	ATP-dependent RNA helicase DBP2	22.8262	11.5783	0.507237	-0.979267	5e-05	0.000147874
XP_021708714.1	LOC5572215	high affinity cGMP-specific 3',5'-cyclic phosphodiesterase 9A isoform X1	7.15105	3.60763	0.50449	-0.987104	5e-05	0.000147874
XP_001657795.1	LOC5567973	thioredoxin-like protein 4A	6.50174	3.27516	0.503736	-0.98926	0.00185	0.00429365
XP_021709444.1	LOC5574583	BTB/POZ domain-containing protein 6-B isoform X1	8.09727	4.07751	0.503566	-0.989747	5e-05	0.000147874
XP_021707036.1	LOC5565484	sodium/potassium/calcium exchanger 4	12.7268	6.40858	0.50355	-0.989793	5e-05	0.000147874
XP_021699065.1	LOC5573297	xanthine dehydrogenase	12.3924	6.23685	0.50328	-0.990566	5e-05	0.000147874
XP_001659791.1	LOC5571582	protein CREBRF homolog isoform X2	7.28955	3.66057	0.502167	-0.993761	5e-05	0.000147874
XP_011493034.2	LOC5568076	tubulin-specific chaperone C	18.5594	9.31023	0.501645	-0.995261	0.0009	0.00221364
XP_001657882.2	LOC5579902	tyrosine--tRNA ligase, cytoplasmic	17.341	8.69572	0.501454	-0.99581	5e-05	0.000147874
XP_021706998.1	LOC5568028	alcohol dehydrogenase class-3	12.3105	6.16395	0.500707	-0.997962	5e-05	0.000147874
XP_021694810.1	LOC5564091	uncharacterized protein LOC5564091 isoform X2	14.7045	7.36205	0.500666	-0.998078	5e-05	0.000147874
XP_021703520.1	LOC23687875	major latex allergen Hev b 5	38.9921	19.5119	0.500406	-0.998828	5e-05	0.000147874
XP_021700473.1	LOC5569501	solute carrier organic anion transporter family member 3A1	29.3836	14.6873	0.499847	-1.00044	5e-05	0.000147874
XP_001653902.2	LOC5580019	uncharacterized protein LOC5580019	68.5807	34.2714	0.499724	-1.0008	5e-05	0.000147874
XP_001647679.1	LOC5579374	protein-L-isoaspartate(D-aspartate) O-methyltransferase	12.4262	6.20561	0.499397	-1.00174	5e-05	0.000147874
XP_001662263.2	LOC5575852	FAD-dependent oxidoreductase domain-containing protein 1	55.1688	27.5346	0.499097	-1.00261	5e-05	0.000147874
XP_021712865.1	LOC5576850	cytochrome b561 isoform X1	6.5104	3.24906	0.499057	-1.00272	0.00325	0.007178
XP_001661327.1	LOC5574279	ubiquinol-cytochrome-c reductase complex assembly factor 1	8.08256	4.02597	0.498106	-1.00548	5e-05	0.000147874
XP_001652412.2	LOC5568583	putative inorganic phosphate cotransporter isoform X2	302.452	150.575	0.497848	-1.00622	5e-05	0.000147874
XP_021704882.1	LOC5564792	probable ATP-dependent RNA helicase DDX56	18.7099	9.29802	0.496957	-1.00881	5e-05	0.000147874
XP_001654433.1	LOC5573228	uncharacterized protein LOC5573228	8.52645	4.22615	0.495652	-1.0126	5e-05	0.000147874
XP_021708418.1	LOC5576866	uncharacterized protein LOC5576866 isoform X5	47.2317	23.3955	0.495335	-1.01352	5e-05	0.000147874
XP_021703752.1	LOC5564920	pre-rRNA-processing protein TSR1 homolog isoform X1	6.5528	3.24347	0.494975	-1.01457	5e-05	0.000147874
XP_021711938.1	LOC5579326	mitochondrial import inner membrane translocase subunit Tim17-A isoform X1	21.9048	10.8263	0.494243	-1.01671	5e-05	0.000147874
XP_001652839.2	LOC5569528	uncharacterized protein LOC5569528	54.2476	26.802	0.494068	-1.01722	5e-05	0.000147874
XP_021694990.1	LOC110674831	myrosinase 1-like	10.2588	5.06735	0.493952	-1.01756	5e-05	0.000147874
XP_021713424.1	LOC5580168	twitchin isoform X1	7.75731	3.82945	0.493657	-1.01842	5e-05	0.000147874
XP_001655467.1	LOC5574994	protein yippee	24.3897	11.9959	0.491843	-1.02373	5e-05	0.000147874
XP_001657813.1	LOC5568007	alpha,alpha-trehalose-phosphate synthase [UDP-forming]	8.5617	4.20818	0.491512	-1.0247	5e-05	0.000147874
XP_021701997.1	LOC110676862	collagen alpha-1(IV) chain	7.07829	3.47371	0.490756	-1.02692	5e-05	0.000147874
XP_021694108.1	LOC5576127	vicilin-like seed storage protein At2g18540 isoform X13	9.08211	4.45403	0.490418	-1.02792	5e-05	0.000147874
XP_001655808.1	LOC5575684	thioredoxin-related transmembrane protein 2 homolog	8.84507	4.33066	0.489613	-1.03029	5e-05	0.000147874
	LOC23687436		8.15428	3.99	0.489314	-1.03117	0.00015	0.000417031
XP_001661622.1	LOC5574731	uncharacterized protein LOC5574731	7.6558	3.7435	0.488976	-1.03217	5e-05	0.000147874
XP_001663392.2	LOC5577459	post-GPI attachment to proteins factor 2	5.92675	2.89714	0.488824	-1.03261	0.00055	0.00141595
XP_001656785.2	LOC5578089	maltase A3	203.19	99.2335	0.488378	-1.03393	5e-05	0.000147874
XP_001663752.2	LOC5578181	cytochrome P450 4C1	10.7838	5.26632	0.488355	-1.034	5e-05	0.000147874
XP_021693809.1	LOC110674174	uncharacterized protein LOC110674174	7.02814	3.42748	0.48768	-1.03599	0.0005	0.00129178
XP_001657206.1	LOC5578920	cytochrome P450 9e2	5.71309	2.78146	0.486857	-1.03843	5e-05	0.000147874
XP_021697643.1	LOC5578401	calcium and integrin-binding family member 2	54.7949	26.6432	0.486235	-1.04027	5e-05	0.000147874
XP_021709733.1	LOC5570552	protein peste	14.3274	6.94338	0.484622	-1.04507	5e-05	0.000147874
XP_021702682.1	LOC5572794	acidic amino acid decarboxylase GADL1 isoform X3	6.70586	3.24889	0.484485	-1.04548	5e-05	0.000147874
XP_001655070.1	LOC5574161	paramyosin, long form isoform X1	42.289	20.4865	0.48444	-1.04561	5e-05	0.000147874
XP_001653029.1	LOC5569811	protein takeout	9.49153	4.59001	0.48359	-1.04814	5e-05	0.000147874
XP_001661683.2	LOC5574859	perlucin-like protein	13.7696	6.65248	0.483128	-1.04952	5e-05	0.000147874
XP_021696195.1	LOC5579458	lysozyme c-1	5.76075	2.78308	0.483111	-1.04957	0.0078	0.0159159
XP_021700237.1	LOC5570939	protein ABHD4	15.4506	7.45528	0.482524	-1.05133	5e-05	0.000147874
XP_021705657.1	LOC5565261	MAP kinase-interacting serine/threonine-protein kinase 1	11.2769	5.43533	0.481988	-1.05293	5e-05	0.000147874
XP_021703903.1	LOC5568174	uncharacterized protein LOC5568174 isoform X1	12.3727	5.96135	0.481815	-1.05345	5e-05	0.000147874
XP_001649428.2	LOC5565084	uncharacterized protein LOC5565084	48.9097	23.5546	0.481594	-1.05411	5e-05	0.000147874
XP_001649855.2	LOC5565499	sodium/potassium/calcium exchanger 4	23.6594	11.3825	0.481098	-1.0556	5e-05	0.000147874
XP_001651486.2	LOC5567097	uridine phosphorylase 1 isoform X1	6.38738	3.0708	0.48076	-1.05661	5e-05	0.000147874
XP_001663876.2	LOC5578489	uncharacterized protein LOC5578489	15.9294	7.65621	0.480634	-1.05699	5e-05	0.000147874
XP_001656312.1	LOC5577025	methyltransferase-like protein 6	6.05187	2.90267	0.479632	-1.06	5e-05	0.000147874
XP_021709332.1	LOC110679299	heat shock 70 kDa protein cognate 2	25.6603	12.281	0.478599	-1.06311	5e-05	0.000147874
XP_021711870.1	LOC5577423	nuclear protein 1	7119.32	3401.75	0.47782	-1.06546	5e-05	0.000147874
XP_021696553.1	LOC5571304	transcription factor kayak isoform X1	27.9784	13.3159	0.475935	-1.07116	5e-05	0.000147874
XP_001656488.1	LOC5577407	adenylosuccinate synthetase	17.3355	8.24451	0.475585	-1.07222	5e-05	0.000147874
XP_001651192.2	LOC5566785	perlucin	57.6597	27.4153	0.475467	-1.07258	5e-05	0.000147874
XP_021701903.1	LOC5575209	acyl-CoA synthetase family member 2, mitochondrial isoform X2	11.0403	5.2331	0.474	-1.07704	5e-05	0.000147874
XP_001660391.1	LOC5572447	DNA-directed RNA polymerase II subunit RPB9	20.9653	9.92396	0.473352	-1.07902	5e-05	0.000147874
XP_001657473.1	LOC5567469	protein LTV1 homolog	12.4714	5.90166	0.473216	-1.07943	5e-05	0.000147874
XP_021709550.1	LOC5575301	methionine-R-sulfoxide reductase B1 isoform X3	48.6213	22.961	0.472242	-1.0824	5e-05	0.000147874
XP_001656247.1	LOC5576750	uncharacterized protein LOC5576750	11.6542	5.49184	0.471233	-1.08549	5e-05	0.000147874
XP_001648109.1	LOC5579796	RNA polymerase-associated protein Rtf1	8.53817	4.02109	0.470955	-1.08634	5e-05	0.000147874
XP_001649510.2	LOC5565143	adenylyltransferase and sulfurtransferase MOCS3	11.8132	5.55203	0.469985	-1.08931	5e-05	0.000147874
XP_001654358.1	LOC5573031	uncharacterized protein LOC5573031 isoform X2	94.4319	44.3294	0.469432	-1.09101	5e-05	0.000147874
	LOC5578196		13.5217	6.31721	0.467191	-1.09792	5e-05	0.000147874
XP_001651949.2	LOC5567927	sodium-independent sulfate anion transporter isoform X3	37.8701	17.634	0.465644	-1.1027	5e-05	0.000147874
XP_021700629.1	LOC5570913	exportin-1	18.7548	8.70994	0.464411	-1.10653	5e-05	0.000147874
XP_021701302.1	LOC5578955	serine protease inhibitor 28Dc isoform X2	6.96137	3.23256	0.464357	-1.10669	5e-05	0.000147874
XP_001651825.1	LOC5567582	fatty-acid amide hydrolase 2-B isoform X1	19.5167	9.03643	0.46301	-1.11088	5e-05	0.000147874
	LOC5577519		27.6827	12.7868	0.461906	-1.11433	5e-05	0.000147874
XP_001655578.1	LOC5580173	myosin regulatory light chain 2	173.99	80.2714	0.461356	-1.11605	5e-05	0.000147874
XP_021701309.1	LOC23687432	fibrous sheath CABYR-binding protein isoform X2	12.3742	5.70267	0.460852	-1.11763	5e-05	0.000147874
XP_021707603.1	LOC5565521	uncharacterized protein LOC5565521 isoform X2	7.94226	3.64214	0.458577	-1.12476	5e-05	0.000147874
XP_021702725.1	LOC5575504	uncharacterized protein LOC5575504 isoform X1	12.2647	5.61066	0.457464	-1.12827	5e-05	0.000147874
XP_021693238.1	LOC5563711	mitochondrial inner membrane protease subunit 1	8.81796	4.03056	0.457085	-1.12946	5e-05	0.000147874
XP_021707726.1	LOC5566610	clustered mitochondria protein homolog	6.4935	2.96717	0.456945	-1.12991	5e-05	0.000147874
XP_001663710.1	LOC5578139	tissue inhibitor of metalloproteases	9.7698	4.46142	0.456654	-1.13083	5e-05	0.000147874
XP_021705062.1	LOC5570773	tyrosine-protein phosphatase corkscrew isoform X3	6.72715	3.06453	0.455547	-1.13433	5e-05	0.000147874
XP_001648811.1	LOC5564469	probable medium-chain specific acyl-CoA dehydrogenase, mitochondrial	21.8209	9.91551	0.454404	-1.13795	5e-05	0.000147874
XP_001654193.2	LOC5572791	dnaJ homolog subfamily C member 7 isoform X1	32.3209	14.6811	0.454229	-1.13851	5e-05	0.000147874
XP_001659746.2	LOC5571496	UDP-N-acetylhexosamine pyrophosphorylase	11.699	5.29809	0.452867	-1.14284	5e-05	0.000147874
XP_021710616.1	LOC5577675	high affinity copper uptake protein 1 isoform X1	36.3997	16.4589	0.452171	-1.14506	5e-05	0.000147874
XP_001648071.1	LOC5563784	cleavage stimulation factor subunit 1	7.44099	3.36228	0.451859	-1.14605	5e-05	0.000147874
XP_001662018.2	LOC5575514	guanine nucleotide-binding protein subunit beta-like protein 1	11.6524	5.24111	0.449788	-1.15268	5e-05	0.000147874
XP_001664044.1	LOC5578827	cleavage stimulation factor subunit 2 tau variant	13.0796	5.87974	0.449535	-1.15349	5e-05	0.000147874
XP_001652273.1	LOC5568441	muscle-specific protein 20	220.853	99.0856	0.44865	-1.15634	5e-05	0.000147874
XP_001650638.2	LOC5566258	phenoloxidase 2	7.14426	3.20456	0.44855	-1.15666	5e-05	0.000147874
XP_001651850.2	LOC5567690	protein-glucosylgalactosylhydroxylysine glucosidase	9.08171	4.07217	0.448392	-1.15717	5e-05	0.000147874
XP_021703806.1	LOC5565904	uncharacterized protein LOC5565904	11.2144	5.02795	0.448348	-1.15731	5e-05	0.000147874
XP_021702544.1	LOC5572936	probable cytochrome P450 6a14	5.88433	2.63109	0.447135	-1.16122	5e-05	0.000147874
XP_001653945.2	LOC5572257	chymotrypsin-2	170.01	75.8481	0.446139	-1.16443	5e-05	0.000147874
XP_001660373.2	LOC5572432	uncharacterized protein LOC5572432	12.75	5.6805	0.445529	-1.16641	5e-05	0.000147874
XP_001651649.3	LOC5567220	glutactin	26.8693	11.9307	0.444027	-1.17128	5e-05	0.000147874
XP_001655819.1	LOC5575715	protein krasavietz	108.925	48.3365	0.443759	-1.17215	5e-05	0.000147874
XP_001657781.2	LOC5567960	WD repeat-containing protein 55 homolog	8.83673	3.92018	0.443623	-1.17259	5e-05	0.000147874
XP_001663014.2	LOC5576917	uncharacterized protein LOC5576917	117.369	52.0559	0.443523	-1.17292	5e-05	0.000147874
	LOC5574655		1825.62	808.793	0.443024	-1.17454	5e-05	0.000147874
XP_021697497.1	LOC5576845	PTB domain-containing adapter protein ced-6 isoform X1	5.46322	2.41794	0.442585	-1.17597	5e-05	0.000147874
XP_001661310.1	LOC5574255	paxillin	63.2068	27.9626	0.442399	-1.17658	5e-05	0.000147874
XP_001651184.2	LOC5566775	60S ribosomal protein L7	48.3183	21.3328	0.441506	-1.1795	5e-05	0.000147874
XP_021697532.1	LOC5576849	cytochrome b561 isoform X1	33.0412	14.514	0.43927	-1.18682	5e-05	0.000147874
XP_001657924.1	LOC5568231	uncharacterized protein LOC5568231	11.8881	5.2108	0.438321	-1.18994	5e-05	0.000147874
XP_001648674.1	LOC5564314	5-oxoprolinase	10.6033	4.64288	0.437871	-1.19142	5e-05	0.000147874
XP_001651397.2	LOC5566977	chaoptin	33.5543	14.6458	0.436481	-1.19601	5e-05	0.000147874
XP_001658262.2	LOC5568940	uncharacterized protein LOC5568940 isoform X2	13.4319	5.85807	0.436131	-1.19717	5e-05	0.000147874
XP_021700082.1	LOC5574376	uncharacterized protein LOC5574376	18.1786	7.92057	0.435708	-1.19856	5e-05	0.000147874
XP_001654146.2	LOC5572647	uncharacterized protein LOC5572647	23.6333	10.2707	0.434586	-1.20229	5e-05	0.000147874
XP_021697111.1	LOC5565246	putative glutamate synthase [NADPH] isoform X1	13.1222	5.6505	0.430606	-1.21556	5e-05	0.000147874
XP_001659951.1	LOC5571819	proton-coupled folate transporter	16.1594	6.95274	0.43026	-1.21672	5e-05	0.000147874
XP_011493325.1	LOC23687721	elongation factor 1-alpha	16.5309	7.1023	0.429638	-1.21881	5e-05	0.000147874
XP_001656120.2	LOC5576417	uncharacterized protein LOC5576417	7.08537	3.04293	0.429467	-1.21938	5e-05	0.000147874
XP_021701016.1	LOC5565368	metallo-beta-lactamase domain-containing protein 1	9.14796	3.92694	0.429269	-1.22004	5e-05	0.000147874
XP_001661388.1	LOC5574353	chymotrypsin-1	2441.5	1045.17	0.428085	-1.22403	5e-05	0.000147874
XP_021707697.1	LOC110678734	heat shock 70 kDa protein cognate 4	1311.24	559.505	0.426699	-1.22871	5e-05	0.000147874
XP_001655951.1	LOC5575993	tropomyosin-1	80.5451	34.3005	0.425855	-1.23157	5e-05	0.000147874
XP_021699713.1	LOC5573556	TRPL translocation defect protein 14 isoform X2	22.766	9.68897	0.425589	-1.23247	5e-05	0.000147874
XP_011493176.1	LOC23687959	cytochrome P450 6a2	6.66247	2.83378	0.425335	-1.23333	5e-05	0.000147874
	LOC5570631		6.68655	2.83967	0.424684	-1.23554	0.0001	0.000284795
XP_021707319.1	LOC5566677	nose resistant to fluoxetine protein 6 isoform X1	20.3564	8.64233	0.424551	-1.23599	5e-05	0.000147874
XP_001660928.2	LOC5573529	forkhead box protein K2 isoform X1	7.90881	3.34141	0.422492	-1.243	5e-05	0.000147874
XP_021707995.1	LOC5565266	uncharacterized protein LOC5565266	12.288	5.17308	0.420986	-1.24815	5e-05	0.000147874
XP_021708608.1	LOC5571916	putative helicase MOV-10	11.3532	4.76876	0.420037	-1.25141	5e-05	0.000147874
	LOC5575741		8.78294	3.68846	0.419957	-1.25169	5e-05	0.000147874
XP_001651295.1	LOC5566868	dipeptidase 1	37.2118	15.5959	0.419112	-1.25459	5e-05	0.000147874
XP_001658946.1	LOC5570054	gamma-glutamylcyclotransferase	161.312	67.4108	0.417891	-1.2588	5e-05	0.000147874
XP_001662161.1	LOC5575714	DET1- and DDB1-associated protein 1	9.07782	3.76843	0.415125	-1.26838	5e-05	0.000147874
XP_021704942.1	LOC5577252	excitatory amino acid transporter 1	17.9353	7.43217	0.414388	-1.27095	5e-05	0.000147874
XP_001662495.2	LOC5576147	lipase 1	39.6181	16.3821	0.4135	-1.27404	5e-05	0.000147874
	LOC5575475		17.099	7.04937	0.412268	-1.27835	5e-05	0.000147874
XP_021703759.1	LOC5564925	S-adenosylmethionine synthase isoform X1	151.287	62.1311	0.410684	-1.2839	5e-05	0.000147874
XP_001658472.2	LOC5579955	mite group 2 allergen Tyr p 2	238.922	98.0631	0.41044	-1.28476	5e-05	0.000147874
XP_001656680.1	LOC5577910	NHP2-like protein 1 homolog	13.0394	5.34896	0.410215	-1.28555	5e-05	0.000147874
XP_001653732.1	LOC5571647	6-pyruvoyl tetrahydrobiopterin synthase	12.9924	5.32624	0.40995	-1.28648	5e-05	0.000147874
XP_001653995.1	LOC5572320	uncharacterized protein LOC5572320	9.27351	3.79766	0.409517	-1.288	5e-05	0.000147874
XP_021713209.1	LOC5572167	filamin-A isoform X2	17.1063	6.98371	0.408254	-1.29246	5e-05	0.000147874
XP_001654840.2	LOC5580084	putative hydroxypyruvate isomerase	34.7192	14.1141	0.406521	-1.2986	5e-05	0.000147874
XP_021709221.1	LOC5576237	microtubule-actin cross-linking factor 1 isoform X27	8.98537	3.63371	0.404403	-1.30613	5e-05	0.000147874
XP_021710820.1	LOC5567540	chaoptin	9.03429	3.65252	0.404295	-1.30652	5e-05	0.000147874
XP_001660285.1	LOC5572218	estradiol 17-beta-dehydrogenase 11	66.6401	26.9235	0.404013	-1.30752	5e-05	0.000147874
	LOC110678856		616.706	249.115	0.403945	-1.30777	5e-05	0.000147874
XP_001657952.2	LOC5568253	ficolin-3	43.7356	17.5681	0.401689	-1.31585	5e-05	0.000147874
XP_001657164.2	LOC5578793	PIN2/TERF1-interacting telomerase inhibitor 1 isoform X1	19.0179	7.6191	0.400628	-1.31967	5e-05	0.000147874
XP_001652056.2	LOC5568117	vitellogenic carboxypeptidase	81.5636	32.5752	0.399384	-1.32415	5e-05	0.000147874
XP_001660194.1	LOC5572113	protein twisted gastrulation	10.8192	4.30175	0.397603	-1.3306	0.02045	0.0371379
XP_021704339.1	LOC5579337	gamma-glutamyltranspeptidase 1 isoform X1	9.93945	3.91907	0.394294	-1.34265	0.0001	0.000284795
XP_001651965.2	LOC5567928	N-acetyl-D-glucosamine kinase	57.3661	22.5932	0.393842	-1.34431	5e-05	0.000147874
	LOC23687648		56.1678	22.1123	0.393683	-1.34489	5e-05	0.000147874
XP_001659123.1	LOC5570416	myophilin	79.8295	31.291	0.391973	-1.35117	5e-05	0.000147874
XP_001657506.2	LOC5567551	vitellogenin-A1-like	100.095	39.0929	0.390558	-1.35639	0.00035	0.00092552
XP_001664091.2	LOC5578882	uncharacterized protein LOC5578882	6860.29	2659.9	0.387724	-1.3669	5e-05	0.000147874
XP_001652760.1	LOC5569180	cAMP-responsive element-binding protein-like 2 isoform X1	155.318	59.7417	0.384641	-1.37841	5e-05	0.000147874
XP_021700889.1	LOC5565778	uncharacterized protein LOC5565778 isoform X5	5.95645	2.27565	0.382048	-1.38817	5e-05	0.000147874
XP_001659587.1	LOC5571203	sulfotransferase 1 family member D1	6.64582	2.53816	0.381918	-1.38866	5e-05	0.000147874
XP_001659272.1	LOC5570678	Golgi-associated plant pathogenesis-related protein 1	19.1232	7.30043	0.381758	-1.38927	5e-05	0.000147874
XP_001655106.1	LOC5574403	sorbitol dehydrogenase	17.4492	6.65398	0.381334	-1.39087	5e-05	0.000147874
XP_001662762.1	LOC5576612	cytochrome b5	456.771	173.671	0.380215	-1.39511	5e-05	0.000147874
XP_001657042.1	LOC5578621	putative sulfiredoxin isoform X1	10.4313	3.96127	0.379748	-1.39688	0.00045	0.0011688
XP_001649551.1	LOC5565221	ceramide-1-phosphate transfer protein	64.0243	24.2699	0.379073	-1.39945	5e-05	0.000147874
XP_001656735.1	LOC5577997	zinc finger protein 622	8.34594	3.15949	0.378566	-1.40138	5e-05	0.000147874
XP_021703463.1	LOC110674010	von Willebrand factor D and EGF domain-containing protein-like	18.3872	6.94564	0.377743	-1.40452	5e-05	0.000147874
XP_001661830.1	LOC5575108	uncharacterized protein LOC5575108	84.6609	31.9628	0.377539	-1.4053	5e-05	0.000147874
XP_001650660.1	LOC5566267	troponin C	52.3819	19.7583	0.377197	-1.40661	5e-05	0.000147874
XP_021710770.1	LOC5577237	uncharacterized protein LOC5577237	6.93202	2.60857	0.376307	-1.41002	5e-05	0.000147874
XP_001659225.2	LOC5570622	uncharacterized protein LOC5570622	88.9348	33.2238	0.373575	-1.42053	5e-05	0.000147874
XP_021693622.1	LOC5578380	SPARC	10.2349	3.8146	0.372705	-1.42389	5e-05	0.000147874
XP_021709761.1	LOC5570891	transforming growth factor-beta-induced protein ig-h3 isoform X1	9.20569	3.42547	0.372104	-1.42622	5e-05	0.000147874
XP_021701767.1	LOC5568491	uncharacterized protein LOC5568491 isoform X2	33.5606	12.4523	0.371039	-1.43036	5e-05	0.000147874
XP_001653252.2	LOC5570587	probable glutathione peroxidase 2	16.0758	5.96387	0.370984	-1.43057	5e-05	0.000147874
XP_011492940.1	LOC23687476	peptidoglycan-recognition protein SC2	5.20262	1.92899	0.370773	-1.43139	0.0037	0.00811058
XP_001659002.1	LOC5570223	arrestin domain-containing protein 3	9.01661	3.33866	0.370279	-1.43332	5e-05	0.000147874
XP_021700822.1	LOC5572653	protein decapentaplegic	8.16859	3.01891	0.369575	-1.43606	5e-05	0.000147874
	LOC110681398	probable nitrile hydratase	5.0891	1.87283	0.368008	-1.44219	0.00095	0.00231905
XP_001649101.2	LOC5564748	probable cytochrome P450 9f2	6.95829	2.55275	0.366865	-1.44668	5e-05	0.000147874
	LOC5564259		236.614	86.7668	0.366702	-1.44732	5e-05	0.000147874
XP_021694064.1	LOC110674221	epididymal secretory protein E1	21.6571	7.88673	0.364164	-1.45734	5e-05	0.000147874
XP_001649949.1	LOC5565612	GILT-like protein 1 isoform X1	75.735	27.4907	0.362985	-1.46202	5e-05	0.000147874
XP_001650103.1	LOC5565726	pupal cuticle protein 36a	15.0843	5.45917	0.361911	-1.46629	5e-05	0.000147874
XP_021704367.1	LOC5564720	protein yellow	51.3205	18.5439	0.361335	-1.46859	5e-05	0.000147874
XP_021703889.1	LOC5568166	Krueppel-like factor 3	8.51306	3.06843	0.360438	-1.47218	5e-05	0.000147874
XP_021697959.1	LOC5574966	neutral and basic amino acid transport protein rBAT isoform X1	80.8887	29.1152	0.359941	-1.47417	5e-05	0.000147874
XP_001656848.2	LOC5578204	coenzyme Q-binding protein COQ10, mitochondrial	7.15507	2.55534	0.357137	-1.48545	5e-05	0.000147874
XP_001654592.2	LOC5573418	ATP-dependent RNA helicase dbp2	107.849	38.4858	0.356849	-1.48661	5e-05	0.000147874
XP_021712976.1	LOC5578996	autophagy-related protein 2 homolog A	6.59913	2.34938	0.356014	-1.49	5e-05	0.000147874
XP_001656318.2	LOC5577080	pescadillo homolog	18.9956	6.74855	0.355269	-1.49302	5e-05	0.000147874
XP_021713061.1	LOC110681501	tumor necrosis factor receptor superfamily member wengen	8.47172	2.99943	0.354052	-1.49797	5e-05	0.000147874
XP_021703643.1	LOC5565834	uncharacterized protein LOC5565834 isoform X1	9.55966	3.37022	0.352546	-1.50412	5e-05	0.000147874
XP_001656336.2	LOC5577231	uncharacterized protein LOC5577231	5.51348	1.94229	0.35228	-1.5052	5e-05	0.000147874
XP_021705961.1	LOC5564750	probable cytochrome P450 9f2	170.579	60.0833	0.352232	-1.5054	0.0001	0.000284795
XP_001658792.2	LOC5569895	lambda-crystallin homolog	549.865	193.625	0.352132	-1.50581	5e-05	0.000147874
XP_001657786.1	LOC5567964	trypsin-1	3940.87	1381.51	0.35056	-1.51227	5e-05	0.000147874
XP_001659805.1	LOC5571611	major facilitator superfamily domain-containing protein 8	5.70371	1.99334	0.349481	-1.51671	5e-05	0.000147874
XP_001649337.1	LOC5565000	glyoxylate reductase/hydroxypyruvate reductase	10.1559	3.54321	0.348882	-1.51919	5e-05	0.000147874
XP_021710501.1	LOC5569629	5-aminolevulinate synthase, nonspecific, mitochondrial isoform X2	13.8511	4.83177	0.348837	-1.51938	5e-05	0.000147874
XP_021695288.1	LOC5574491	A disintegrin and metalloproteinase with thrombospondin motifs 7	6.43899	2.22728	0.345905	-1.53155	5e-05	0.000147874
XP_001647940.2	LOC5563577	ornithine decarboxylase 1	131.252	45.1649	0.344108	-1.53907	5e-05	0.000147874
XP_001662062.1	LOC5575578	probable 4-coumarate--CoA ligase 1	5.35452	1.83822	0.343302	-1.54245	5e-05	0.000147874
XP_001649339.1	LOC5564989	uncharacterized protein LOC5564989	8.18302	2.80458	0.342732	-1.54485	5e-05	0.000147874
XP_001659524.1	LOC5571084	apolipophorin-3	92.2953	31.5512	0.341851	-1.54856	5e-05	0.000147874
XP_021708705.1	LOC5579101	uncharacterized protein LOC5579101 isoform X3	94.581	32.1596	0.340022	-1.5563	0.0013	0.00311106
XP_001653219.1	LOC5570558	serine protease inhibitor 88Ea isoform X2	12.5884	4.27057	0.339246	-1.55959	5e-05	0.000147874
XP_021703757.1	LOC5564923	excitatory amino acid transporter 3 isoform X2	17.7958	6.03049	0.338872	-1.56119	5e-05	0.000147874
XP_001648333.1	LOC5564013	uncharacterized protein LOC5564013 isoform X2	7.40544	2.4825	0.335227	-1.57679	5e-05	0.000147874
XP_001656539.2	LOC5577518	uncharacterized protein LOC5577518	12.7416	4.25493	0.33394	-1.58234	0.01985	0.0361381
XP_001652693.2	LOC5569048	lipopolysaccharide-induced tumor necrosis factor-alpha factor homolog	41.1712	13.7432	0.333806	-1.58292	5e-05	0.000147874
XP_021701035.1	LOC5569178	uncharacterized protein LOC5569178 isoform X1	18.0767	6.02878	0.333511	-1.58419	5e-05	0.000147874
XP_021708863.1	LOC5566546	calbindin-32 isoform X1	26.2795	8.71728	0.331714	-1.59199	5e-05	0.000147874
XP_021701748.1	LOC5576438	uncharacterized protein LOC5576438 isoform X1	9.90807	3.27752	0.330793	-1.596	5e-05	0.000147874
XP_001660749.1	LOC5573133	ejaculatory bulb-specific protein 3	13.0081	4.28959	0.329763	-1.6005	5e-05	0.000147874
XP_021711613.1	LOC5578603	uncharacterized protein LOC5578603	23.5964	7.77183	0.329365	-1.60224	5e-05	0.000147874
XP_021707601.1	LOC110678695	fibroleukin-like	23.313	7.6729	0.329125	-1.60329	5e-05	0.000147874
XP_001656800.1	LOC5578104	regulator of microtubule dynamics protein 1	26.7366	8.73218	0.3266	-1.6144	5e-05	0.000147874
XP_021711304.1	LOC110679834	uncharacterized protein LOC110679834	13.7707	4.49409	0.326352	-1.6155	0.01475	0.0280231
XP_001655031.2	LOC5574053	carbonic anhydrase 2	80.9391	26.2566	0.324399	-1.62416	5e-05	0.000147874
XP_011493477.2	LOC23687933	glycine-rich cell wall structural protein 1,0	27.3256	8.83926	0.323479	-1.62826	5e-05	0.000147874
XP_001652218.2	LOC5579929	probable cytochrome P450 9f2	58.3135	18.8492	0.323239	-1.62933	5e-05	0.000147874
XP_021708811.1	LOC5567165	uncharacterized protein LOC5567165	8.49044	2.7433	0.323105	-1.62993	5e-05	0.000147874
XP_021693685.1	LOC5572161	elongation of very long chain fatty acids protein AAEL008004 isoform X1	6.57256	2.11479	0.32176	-1.63594	5e-05	0.000147874
XP_001652526.1	LOC5568702	lipase member H	162.529	52.074	0.320398	-1.64206	5e-05	0.000147874
XP_011493411.2	LOC5569834	putative gustatory receptor 2a isoform X4	6.06059	1.93721	0.31964	-1.64548	5e-05	0.000147874
XP_001653400.2	LOC5570921	uncharacterized protein LOC5570921	5.51318	1.7592	0.31909	-1.64797	5e-05	0.000147874
XP_021693478.1	LOC5575792	ecdysteroid-regulated 16 kDa protein	11.1833	3.55863	0.318209	-1.65195	5e-05	0.000147874
XP_001656500.1	LOC5577421	protein RTF2 homolog	14.119	4.49141	0.318111	-1.6524	5e-05	0.000147874
XP_001649786.1	LOC5565454	maltase A1	280.782	89.319	0.318108	-1.65241	5e-05	0.000147874
XP_021707711.1	LOC23687827	uncharacterized protein C11D3,03c	105.041	33.2119	0.31618	-1.66118	5e-05	0.000147874
XP_001651845.1	LOC5567650	uncharacterized protein LOC5567650 isoform X2	33.6489	10.4972	0.311963	-1.68055	5e-05	0.000147874
XP_021701142.1	LOC5566521	carnitine O-palmitoyltransferase 1, liver isoform isoform X1	13.1196	4.06612	0.309927	-1.69	5e-05	0.000147874
XP_021696342.1	LOC5577066	RING finger protein nhl-1 isoform X1	7.25351	2.24661	0.309727	-1.69093	5e-05	0.000147874
	LOC5568045		5.41661	1.67575	0.309372	-1.69258	0.00065	0.0016487
XP_001654138.1	LOC5572672	mitochondrial import inner membrane translocase subunit Tim23	22.7208	7.0042	0.308273	-1.69772	5e-05	0.000147874
XP_001653042.2	LOC5569822	cytochrome P450 9b2	14.4536	4.44284	0.307386	-1.70187	5e-05	0.000147874
XP_001648120.2	LOC5579807	uncharacterized protein LOC5579807	97.7163	29.7368	0.304318	-1.71635	5e-05	0.000147874
XP_001653528.1	LOC5571228	G protein-activated inward rectifier potassium channel 3	15.5094	4.65539	0.300166	-1.73617	5e-05	0.000147874
XP_001648617.2	LOC5564268	protein takeout	10.0277	2.99281	0.298454	-1.74442	5e-05	0.000147874
XP_021712888.1	LOC5572761	neurogenic differentiation factor 1	11.1113	3.30955	0.297854	-1.74732	5e-05	0.000147874
XP_001657368.2	LOC5567352	vanin-like protein 1	5.89724	1.72886	0.293164	-1.77022	5e-05	0.000147874
XP_001661199.1	LOC5574129	uncharacterized protein LOC5574129 isoform X3	12.6497	3.69893	0.292412	-1.77392	5e-05	0.000147874
XP_001653546.1	LOC5571252	zinc finger protein 664	5.66204	1.64954	0.291333	-1.77926	5e-05	0.000147874
XP_021696204.1	LOC5572883	protein fem-1 homolog B isoform X2	6.92477	2.01066	0.290358	-1.7841	5e-05	0.000147874
XP_021700929.1	LOC5570707	T-complex protein 11-like protein 1 isoform X2	18.522	5.37544	0.290219	-1.78479	5e-05	0.000147874
XP_021701381.1	LOC5564976	glyoxylate reductase/hydroxypyruvate reductase isoform X1	36.5265	10.4469	0.286009	-1.80587	5e-05	0.000147874
XP_001656354.2	LOC5577251	excitatory amino acid transporter 3	7.90684	2.24043	0.283353	-1.81933	5e-05	0.000147874
XP_021697924.1	LOC5578604	uncharacterized protein LOC5578604 isoform X2	53.1362	14.8643	0.27974	-1.83784	5e-05	0.000147874
XP_001654498.2	LOC5573287	UDP-glucuronosyltransferase 1-7	22.3671	6.19402	0.276925	-1.85243	5e-05	0.000147874
XP_001652527.2	LOC5568703	pancreatic triacylglycerol lipase	12.3566	3.38203	0.273702	-1.86932	5e-05	0.000147874
XP_001662226.1	LOC5575800	putative glutathione-specific gamma-glutamylcyclotransferase 2	121.078	32.8124	0.271002	-1.88362	5e-05	0.000147874
XP_001658223.2	LOC5568900	rhythmically expressed gene 5 protein	41.5507	11.2407	0.27053	-1.88614	5e-05	0.000147874
XP_001653091.2	LOC5570111	trypsin alpha-3	81.0836	21.8957	0.270039	-1.88876	5e-05	0.000147874
XP_001653469.1	LOC5571153	selenide, water dikinase	16.9802	4.58355	0.269935	-1.88932	5e-05	0.000147874
XP_021697925.1	LOC110676001	uncharacterized protein LOC110676001	27.3344	7.36661	0.2695	-1.89164	5e-05	0.000147874
XP_001659383.2	LOC5570871	angiopoietin-related protein 1	11.3439	3.0532	0.269149	-1.89352	5e-05	0.000147874
XP_001651280.2	LOC5566855	flavin-containing monooxygenase FMO GS-OX-like 6	47.3143	12.5645	0.265554	-1.91292	5e-05	0.000147874
XP_021705923.1	LOC5577951	prostaglandin E2 receptor EP4 subtype isoform X1	62.7419	16.5746	0.264171	-1.92046	5e-05	0.000147874
XP_001656695.1	LOC5577897	argininosuccinate lyase	10.9663	2.88507	0.263085	-1.9264	5e-05	0.000147874
XP_021706167.1	LOC5571110	protein yippee-like CG15309 isoform X1	29.2112	7.66946	0.262552	-1.92932	5e-05	0.000147874
XP_021700208.1	LOC5564404	uncharacterized protein LOC5564404 isoform X1	20.8456	5.4389	0.260914	-1.93836	5e-05	0.000147874
XP_021694143.1	LOC5565140	uncharacterized protein LOC5565140 isoform X1	7.90642	2.05083	0.259388	-1.94682	5e-05	0.000147874
XP_021696039.1	LOC5577804	uncharacterized protein LOC5577804 isoform X2	14.2733	3.68965	0.2585	-1.95176	0.00085	0.0021084
XP_001653950.2	LOC5572265	ATP-dependent RNA helicase dbp2	11.9289	3.0836	0.258498	-1.95177	5e-05	0.000147874
XP_021707063.1	LOC5575629	transport and Golgi organization protein 2	24.9177	6.39572	0.256674	-1.96199	5e-05	0.000147874
XP_021709994.1	LOC5578236	apolipoprotein D	21.6151	5.49705	0.254315	-1.97531	5e-05	0.000147874
XP_001648693.1	LOC5564341	leucine-rich repeat-containing protein 20 isoform X1	33.3798	8.48613	0.25423	-1.9758	5e-05	0.000147874
XP_001654630.1	LOC5573480	protein eiger	26.8346	6.55895	0.244421	-2.03256	5e-05	0.000147874
XP_001663301.2	LOC5577205	probable serine hydrolase isoform X1	13.5099	3.30048	0.244301	-2.03327	5e-05	0.000147874
XP_001652092.1	LOC5568146	uncharacterized protein LOC5568146	23.2145	5.65154	0.243449	-2.03831	5e-05	0.000147874
XP_001656017.2	LOC5576239	protein patched	15.7377	3.80798	0.241965	-2.04713	5e-05	0.000147874
XP_001662400.2	LOC5576070	fatty acid hydroxylase domain-containing protein 2	6.23709	1.49946	0.24041	-2.05643	5e-05	0.000147874
XP_021701649.1	LOC5574677	uncharacterized protein LOC5574677 isoform X2	16.8872	3.86335	0.228774	-2.12801	5e-05	0.000147874
XP_021710294.1	LOC5566203	ABC transporter G family member 23 isoform X2	6.65086	1.51543	0.227855	-2.13381	5e-05	0.000147874
XP_001662524.1	LOC5576188	putative odorant-binding protein A10	7.98116	1.79235	0.224573	-2.15475	5e-05	0.000147874
XP_021703163.1	LOC5568795	potassium voltage-gated channel protein Shaw isoform X3	8.66742	1.85992	0.214588	-2.22036	5e-05	0.000147874
XP_021702452.1	LOC5572449	uncharacterized protein LOC5572449 isoform X2	16.0379	3.39017	0.211385	-2.24206	5e-05	0.000147874
XP_021706766.1	LOC5579187	glycerol-3-phosphate dehydrogenase, mitochondrial isoform X1	6.38213	1.34623	0.210937	-2.24511	5e-05	0.000147874
XP_021710289.1	LOC5566166	leucine-rich repeat-containing protein 58	642.135	133.862	0.208464	-2.26213	5e-05	0.000147874
XP_001661890.1	LOC5575366	phenoloxidase 2	10.0505	2.05592	0.204559	-2.28941	5e-05	0.000147874
XP_021695984.1	LOC5568476	growth arrest and DNA damage-inducible protein GADD45 alpha	9.2451	1.86272	0.201482	-2.31128	5e-05	0.000147874
XP_001652310.1	LOC5568477	growth arrest and DNA damage-inducible protein GADD45 alpha	9.63397	1.88914	0.196092	-2.3504	5e-05	0.000147874
XP_001652440.1	LOC5568609	annulin isoform X1	8.70965	1.69545	0.194663	-2.36095	5e-05	0.000147874
XP_001651871.2	LOC5567705	uncharacterized protein LOC5567705 isoform X1	9.64579	1.87462	0.194346	-2.3633	5e-05	0.000147874
XP_021698905.1	LOC5574352	chymotrypsin-2	1697.57	318.865	0.187836	-2.41245	5e-05	0.000147874
XP_021704907.1	LOC5577250	peptidoglycan-recognition protein LE	7.22774	1.33598	0.184841	-2.43565	5e-05	0.000147874
XP_001658075.2	LOC5568487	collagenase	350.006	64.5834	0.184521	-2.43814	5e-05	0.000147874
XP_001663685.2	LOC5578064	phenoloxidase 2	5.63297	1.0151	0.180207	-2.47227	0.0001	0.000284795
XP_021708461.1	LOC110678983	5'-nucleotidase domain-containing protein 1	31.0629	5.56017	0.178997	-2.48199	5e-05	0.000147874
XP_001661643.1	LOC5574759	C-type lectin domain family 6 member A	7.40444	1.32372	0.178774	-2.48379	0.00085	0.0021084
XP_021699084.1	LOC110676249	proton-coupled amino acid transporter 1-like	7.62352	1.33899	0.175639	-2.50931	5e-05	0.000147874
XP_001649797.1	LOC5565445	peptide methionine sulfoxide reductase	9.37559	1.63484	0.174372	-2.51976	5e-05	0.000147874
XP_021695223.1	LOC110675149	uncharacterized protein KIAA0754-like	22.3344	3.74178	0.167534	-2.57747	5e-05	0.000147874
XP_021698484.1	LOC110676130	uncharacterized transmembrane protein DDB_G0289901-like isoform X3	14.1356	2.32075	0.164178	-2.60667	5e-05	0.000147874
XP_021710143.1	LOC5579166	uncharacterized protein LOC5579166	13.4581	2.20495	0.163838	-2.60966	5e-05	0.000147874
XP_001654897.1	LOC5573872	ATP-dependent RNA helicase dbp2	600.255	92.9654	0.154877	-2.69081	5e-05	0.000147874
XP_021698097.1	LOC5566825	uncharacterized protein LOC5566825	60.142	9.31057	0.15481	-2.69143	5e-05	0.000147874
XP_001656046.1	LOC5576312	alanine--glyoxylate aminotransferase 2-like	15.6524	2.40803	0.153844	-2.70046	5e-05	0.000147874
	LOC110680413		79.0699	11.954	0.151183	-2.72564	5e-05	0.000147874
XP_001656720.1	LOC5577984	glutamine synthetase 2 cytoplasmic isoform X3	7.98291	1.08275	0.135633	-2.88221	5e-05	0.000147874
XP_021697463.1	LOC5567092	vitellogenin-1	11.5153	1.54518	0.134185	-2.89771	5e-05	0.000147874
XP_021699380.1	LOC5578065	phenoloxidase 2	70.5066	8.82149	0.125116	-2.99866	5e-05	0.000147874
XP_001659510.2	LOC5571070	uncharacterized protein LOC5571070	30.2027	3.77778	0.125081	-2.99907	5e-05	0.000147874
XP_021703237.1	LOC110677039	zinc finger protein 184-like	8.09014	0.969504	0.119838	-3.06085	5e-05	0.000147874
XP_021709880.1	LOC5571607	major facilitator superfamily domain-containing protein 8 isoform X4	41.3529	4.69548	0.113547	-3.13864	5e-05	0.000147874
XP_001654206.1	LOC5572805	lactosylceramide 4-alpha-galactosyltransferase	23.9608	2.71672	0.113382	-3.14074	5e-05	0.000147874
XP_001657948.2	LOC5568255	angiopoietin-2	471.613	53.3459	0.113114	-3.14415	5e-05	0.000147874
XP_021709495.1	LOC110679374	uncharacterized protein LOC110679374	34.3856	3.88893	0.113098	-3.14436	5e-05	0.000147874
XP_001650384.2	LOC5566018	zinc finger protein GLI2	8.33289	0.903295	0.108401	-3.20555	5e-05	0.000147874
XP_001657478.1	LOC5567473	alkaline phosphatase 4	71.2225	7.6072	0.106809	-3.2269	5e-05	0.000147874
XP_021708498.1	LOC5564570	seminal metalloprotease 1	21.7588	2.2603	0.10388	-3.26701	5e-05	0.000147874
XP_021702274.1	LOC110676905	hormone receptor 4-like	21.7807	2.2197	0.101911	-3.29461	5e-05	0.000147874
XP_001659394.1	LOC5570879	uncharacterized protein LOC5570879	26.3668	2.63438	0.0999128	-3.32319	5e-05	0.000147874
XP_001660102.2	LOC5571997	uncharacterized protein LOC5571997	134.469	12.0529	0.0896333	-3.47982	5e-05	0.000147874
XP_021698609.1	LOC5570784	chymotrypsin-2	1576.89	118.922	0.0754155	-3.72899	5e-05	0.000147874
XP_001663002.1	LOC5576911	trypsin 3A1-like	59.6601	3.94918	0.0661947	-3.91714	5e-05	0.000147874
XP_001654269.2	LOC5572933	uncharacterized protein LOC5572933	14.2679	0.734427	0.0514741	-4.28001	0.006	0.0125497
XP_001652358.2	LOC5568550	peritrophin-1	12.0801	0.408196	0.0337908	-4.88723	0.0002	0.000546679
XP_001659474.1	LOC5571037	chymotrypsin-1	30.4778	0.404654	0.013277	-6.23493	0.00015	0.000417031
XP_001659473.2	LOC5571038	chymotrypsin-1	60.4498	0.460308	0.00761472	-7.03699	5e-05	0.000147874

## Sheet: 48 hs
Gene ID	Locus	Gene Description	FPKM uninfected 28°C (control)	FPKM uninfected 20°C	FoldChange	Log2(FoldChange)	p-value	FDR p-value
XP_021701760.1	LOC5573345	protein G12	2.83988	4144.84	1459.51	10.5113	5e-05	8.86602e-05
XP_021698904.1	LOC23687877	chymotrypsin-2	5.66505	4856.57	857.286	9.74363	5e-05	8.86602e-05
	LOC110680640		1.10005	733.479	666.769	9.38104	5e-05	8.86602e-05
XP_001660827.1	LOC5573346	protein G12	7.79078	4700.67	603.363	9.23688	5e-05	8.86602e-05
XP_001650490.2	LOC5566120	alpha-N-acetylgalactosaminidase	0.667444	366.277	548.776	9.10007	5e-05	8.86602e-05
XP_001659962.1	LOC5571830	serine protease SP24D	3.52325	1667.42	473.262	8.88649	5e-05	8.86602e-05
XP_021712126.1	LOC110674006	protein G12-like	1.37376	607.259	442.042	8.78804	5e-05	8.86602e-05
XP_021701761.1	LOC5573347	protein G12	1.24171	499.209	402.033	8.65117	5e-05	8.86602e-05
XP_001663002.1	LOC5576911	trypsin 3A1-like	0.168469	64.7811	384.528	8.58695	0.0078	0.0110252
XP_021705369.1	LOC5565073	beta-galactosidase	0.750018	236.759	315.671	8.30228	5e-05	8.86602e-05
XP_001656375.1	LOC5577275	protein G12	51.717	12691.6	245.405	7.93902	5e-05	8.86602e-05
XP_001656377.1	LOC5577276	protein G12 isoform X2	27.4135	6080.64	221.812	7.79319	5e-05	8.86602e-05
XP_021703511.1	LOC5567014	lysosomal alpha-mannosidase isoform X2	1.88838	409.824	217.024	7.76171	5e-05	8.86602e-05
XP_001647937.2	LOC5563575	phosphoenolpyruvate carboxykinase [GTP]	0.765511	137.948	180.204	7.49349	5e-05	8.86602e-05
XP_001659796.1	LOC5571589	beta-1 3-glucan-binding protein	0.352872	56.1806	159.21	7.31478	0.00045	0.000730421
XP_021712858.1	LOC5571577	protein G12 isoform X2	1.36137	204.034	149.874	7.22761	0.00015	0.000256108
XP_001653478.2	LOC5571180	uncharacterized protein LOC5571180	6.47146	966.656	149.372	7.22277	5e-05	8.86602e-05
XP_001660483.1	LOC5572621	uncharacterized protein LOC5572621	0.0543505	7.61013	140.02	7.12948	5e-05	8.86602e-05
XP_001657509.1	LOC5567518	vitellogenin-A1-like	0.451149	62.4414	138.405	7.11276	5e-05	8.86602e-05
XP_001659961.1	LOC5571828	chymotrypsin-2	140.717	15582.5	110.736	6.79099	5e-05	8.86602e-05
XP_001652194.1	LOC5568317	protein singed wings 2	0.379861	32.1611	84.6654	6.4037	5e-05	8.86602e-05
XP_001660818.2	LOC5573342	vitellogenin-A1	0.313538	21.2568	67.7966	6.08314	5e-05	8.86602e-05
XP_001654186.1	LOC5572786	glutamine synthetase 1 mitochondrial	10.5333	691.938	65.6905	6.03761	5e-05	8.86602e-05
XP_001663820.1	LOC5578292	probable 4-coumarate--CoA ligase 3	18.2499	1094.95	59.9976	5.90683	5e-05	8.86602e-05
XP_001658080.2	LOC5568490	trypsin-7	2.42076	140.082	57.867	5.85467	5e-05	8.86602e-05
XP_021701465.1	LOC5571215	proton-coupled amino acid transporter-like protein CG1139	3.88787	208.282	53.5723	5.74341	5e-05	8.86602e-05
XP_001657204.2	LOC5578914	glucosylceramidase	3.50119	166.35	47.5124	5.57023	5e-05	8.86602e-05
XP_001663752.2	LOC5578181	cytochrome P450 4C1	0.475818	22.2787	46.8219	5.54911	5e-05	8.86602e-05
XP_001649098.2	LOC5564763	probable cytochrome P450 9f2	4.24006	195.55	46.1196	5.52731	5e-05	8.86602e-05
XP_021698905.1	LOC5574352	chymotrypsin-2	92.9619	4264.92	45.8782	5.51974	5e-05	8.86602e-05
XP_001661388.1	LOC5574353	chymotrypsin-1	120.866	5368.93	44.4205	5.47315	5e-05	8.86602e-05
XP_001661015.2	LOC5573692	putative alpha-L-fucosidase	10.3944	450.26	43.3176	5.43688	5e-05	8.86602e-05
XP_021703791.1	LOC5570863	ATP-binding cassette sub-family G member 4	5.07678	213.852	42.1236	5.39656	5e-05	8.86602e-05
XP_001658359.2	LOC5569168	brachyurin	37.4209	1560.24	41.6943	5.38178	5e-05	8.86602e-05
XP_001652419.1	LOC5568588	phosphoserine phosphatase isoform X1	4.5589	179.353	39.3413	5.29797	5e-05	8.86602e-05
XP_001661834.1	LOC5575112	carboxypeptidase Q	0.24525	9.22037	37.5958	5.2325	0.02545	0.0337765
	LOC110679069		0.163635	5.61473	34.3125	5.10066	0.01885	0.0254738
XP_001651410.1	LOC5567015	lysosomal alpha-mannosidase	1.61101	53.8165	33.4054	5.06201	5e-05	8.86602e-05
XP_001655365.1	LOC5574806	probable chitinase 10	23.83	782.015	32.8164	5.03635	5e-05	8.86602e-05
XP_001659401.2	LOC5570890	L-galactose dehydrogenase	1.09007	33.7552	30.9661	4.95262	5e-05	8.86602e-05
XP_021697282.1	LOC5574905	multiple inositol polyphosphate phosphatase 1	10.8628	335.889	30.921	4.95052	5e-05	8.86602e-05
XP_021697248.1	LOC5577573	uncharacterized protein LOC5577573 isoform X2	0.257203	7.71357	29.9902	4.90642	5e-05	8.86602e-05
XP_001652922.1	LOC5569659	cytochrome P450 4C1	6.15761	174.283	28.3037	4.82292	5e-05	8.86602e-05
XP_001656976.1	LOC5578455	uncharacterized protein LOC5578455	219.193	5933.75	27.0709	4.75867	5e-05	8.86602e-05
XP_021701073.1	LOC5570699	lysoplasmalogenase-like protein TMEM86A isoform X1	2.26635	60.1455	26.5385	4.73001	5e-05	8.86602e-05
XP_001661644.2	LOC5574760	lectin subunit alpha	0.337196	8.86717	26.2968	4.71681	0.0003	0.000495953
XP_001661186.2	LOC5574120	protein G12	148.349	3789.56	25.5449	4.67496	5e-05	8.86602e-05
XP_021712969.1	LOC110681488	uncharacterized protein LOC110681488	1.76187	44.6236	25.3274	4.66263	5e-05	8.86602e-05
XP_001654056.2	LOC5572539	protein I'm not dead yet	0.303713	7.622	25.0961	4.64939	5e-05	8.86602e-05
XP_021704043.1	LOC110677248	coiled-coil domain-containing protein 28A-like	0.282318	7.08224	25.086	4.64881	0.005	0.00720499
XP_001647805.2	LOC5579505	protein NPC2 homolog	82.9092	2058.7	24.8308	4.63406	5e-05	8.86602e-05
XP_001650713.1	LOC5566353	D-3-phosphoglycerate dehydrogenase	16.2321	394.539	24.3061	4.60325	5e-05	8.86602e-05
XP_001653834.1	LOC5572067	gamma-butyrobetaine dioxygenase	0.425246	9.96068	23.4233	4.54987	5e-05	8.86602e-05
XP_001663097.2	LOC5576995	chitinase-3-like protein 1	122.503	2657.65	21.6946	4.43926	5e-05	8.86602e-05
XP_021709359.1	LOC5571706	long-chain-fatty-acid--CoA ligase 1 isoform X1	2.48418	52.874	21.2843	4.41172	5e-05	8.86602e-05
XP_001649539.2	LOC5565198	cytochrome b5	2.37447	48.9592	20.619	4.3659	5e-05	8.86602e-05
XP_001653727.1	LOC5571641	laccase-2	42.8519	869.012	20.2794	4.34195	5e-05	8.86602e-05
XP_001660136.1	LOC5572031	uncharacterized family 31 glucosidase KIAA1161	16.3036	322.302	19.7688	4.30515	5e-05	8.86602e-05
XP_001655155.1	LOC5574493	cytochrome b561 domain-containing protein 2	5.33942	100.417	18.8067	4.23318	5e-05	8.86602e-05
XP_001663546.2	LOC5577771	peptide transporter family 1	16.0451	295.31	18.405	4.20203	5e-05	8.86602e-05
XP_021697934.1	LOC5564816	rho-related BTB domain-containing protein 1 isoform X1	3.13558	55.7868	17.7915	4.15312	5e-05	8.86602e-05
XP_001651623.2	LOC5567194	surface antigen CRP170	63.4945	1120.67	17.6499	4.14159	5e-05	8.86602e-05
XP_001654889.1	LOC5573858	zinc carboxypeptidase A 1	585.325	10017.3	17.1141	4.09711	5e-05	8.86602e-05
XP_001648468.1	LOC5564107	uncharacterized protein LOC5564107	20.7626	349.368	16.8268	4.07269	5e-05	8.86602e-05
XP_001658093.2	LOC5568678	neutral ceramidase	13.0898	218.901	16.723	4.06376	5e-05	8.86602e-05
XP_001648735.1	LOC5564405	glutathione S-transferase theta-1	3.53552	59.0085	16.6902	4.06093	5e-05	8.86602e-05
XP_001659492.2	LOC5571053	serine protease SP24D	77.6353	1289.1	16.6046	4.05351	5e-05	8.86602e-05
XP_021707253.1	LOC23687711	lipase member H	2.66544	44.0034	16.5089	4.04517	5e-05	8.86602e-05
	LOC5569748		1.26728	20.5304	16.2004	4.01795	5e-05	8.86602e-05
XP_001660281.2	LOC5572188	sterol O-acyltransferase 1	0.489357	7.86393	16.0699	4.00629	5e-05	8.86602e-05
XP_001655212.2	LOC5574589	endoplasmic reticulum metallopeptidase 1	3.19492	50.3474	15.7586	3.97807	5e-05	8.86602e-05
XP_001658471.2	LOC5579954	mite group 2 allergen Gly d 2,01	32.9705	513.634	15.5786	3.96149	5e-05	8.86602e-05
XP_001648938.1	LOC5564577	soma ferritin	20.6584	316.807	15.3355	3.9388	5e-05	8.86602e-05
XP_001651763.1	LOC5567337	coiled-coil domain-containing protein 28A isoform X1	1.76216	26.4115	14.9881	3.90575	5e-05	8.86602e-05
XP_021713167.1	LOC5565237	zinc transporter ZIP13 homolog	13.7076	199.692	14.568	3.86473	5e-05	8.86602e-05
XP_021712805.1	LOC110681366	toll-like receptor 6	0.611268	8.72336	14.2709	3.83501	5e-05	8.86602e-05
XP_021702702.1	LOC5572816	uncharacterized protein LOC5572816 isoform X1	0.751953	10.6754	14.1969	3.8275	5e-05	8.86602e-05
XP_001659797.2	LOC5571588	beta-1 3-glucan-binding protein	3.95899	55.3695	13.9858	3.80589	5e-05	8.86602e-05
XP_021694895.1	LOC5564917	caspase-7	6.72897	90.4734	13.4454	3.74904	5e-05	8.86602e-05
XP_001655051.2	LOC5580113	isoaspartyl peptidase/L-asparaginase	9.17444	123.246	13.4336	3.74778	5e-05	8.86602e-05
XP_021703690.1	LOC5569815	clavesin-1	4.61892	61.4743	13.3092	3.73436	5e-05	8.86602e-05
XP_001662808.1	LOC5576673	uncharacterized protein LOC5576673	54.6708	721.598	13.199	3.72235	5e-05	8.86602e-05
XP_001661720.2	LOC5574915	proton-associated sugar transporter A isoform X2	43.3303	562.727	12.9869	3.69899	5e-05	8.86602e-05
XP_021701707.1	LOC5577184	WD repeat domain phosphoinositide-interacting protein 2 isoform X1	2.51279	32.5053	12.9359	3.69331	5e-05	8.86602e-05
XP_021708220.1	LOC5579855	oxysterol-binding protein 1 isoform X1	6.73029	85.9816	12.7753	3.67529	5e-05	8.86602e-05
XP_021698289.1	LOC5575816	folate transporter 1 isoform X1	0.421039	5.32606	12.6498	3.66104	5e-05	8.86602e-05
XP_021694486.1	LOC5572380	cytochrome P450 307a1	0.491448	6.19352	12.6026	3.65565	5e-05	8.86602e-05
XP_021698050.1	LOC5568744	pyridoxal phosphate phosphatase isoform X2	5.3312	66.6533	12.5025	3.64414	5e-05	8.86602e-05
XP_021713182.1	LOC5576286	ileal sodium/bile acid cotransporter isoform X2	15.6549	195.719	12.5021	3.6441	5e-05	8.86602e-05
XP_021704146.1	LOC5569135	ecdysone-inducible protein E75 isoform X1	2.08637	25.9227	12.4248	3.63515	5e-05	8.86602e-05
	LOC5571787		26.5527	324.293	12.2132	3.61037	5e-05	8.86602e-05
XP_001661167.1	LOC5574096	purine nucleoside phosphorylase isoform X2	2.78791	33.7807	12.1169	3.59894	5e-05	8.86602e-05
XP_001652358.2	LOC5568550	peritrophin-1	1.84491	22.2618	12.0666	3.59295	5e-05	8.86602e-05
XP_001663450.2	LOC5577673	UNC93-like protein MFSD11	18.6098	223.994	12.0363	3.58933	5e-05	8.86602e-05
XP_021713163.1	LOC110681520	glycerol-3-phosphate acyltransferase 1 mitochondrial-like isoform X2	0.451406	5.38127	11.9211	3.57545	5e-05	8.86602e-05
XP_001661643.1	LOC5574759	C-type lectin domain family 6 member A	0.563171	6.70762	11.9104	3.57416	0.00495	0.00713728
XP_001651192.2	LOC5566785	perlucin	6.70639	78.706	11.736	3.55287	5e-05	8.86602e-05
XP_021706967.1	LOC5565203	ninjurin-2	1.3987	16.238	11.6094	3.53722	0.00015	0.000256108
XP_001649677.1	LOC5565330	flavin reductase (NADPH)	38.5479	447.497	11.6089	3.53715	5e-05	8.86602e-05
XP_021712073.1	LOC5568724	glycerol-3-phosphate acyltransferase 1 mitochondrial isoform X4	0.889081	10.316	11.603	3.53643	5e-05	8.86602e-05
	LOC110681103		0.695481	8.04888	11.5731	3.53271	5e-05	8.86602e-05
XP_001657144.2	LOC5578775	phospholipase D3	3.28315	37.6437	11.4657	3.51926	5e-05	8.86602e-05
XP_001650049.1	LOC5565699	beta-hexosaminidase subunit beta isoform X1	47.4303	539.74	11.3796	3.50838	5e-05	8.86602e-05
XP_001657583.2	LOC5567606	uncharacterized protein LOC5567606	3.32944	37.5383	11.2747	3.49501	5e-05	8.86602e-05
XP_021712648.1	LOC5571788	angiotensin-converting enzyme	22.1244	246.25	11.1302	3.47641	5e-05	8.86602e-05
XP_001656018.1	LOC5576240	nischarin isoform X1	2.43813	27.0411	11.0909	3.47131	5e-05	8.86602e-05
XP_021699788.1	LOC5567700	solute carrier family 2 facilitated glucose transporter member 1 isoform X1	17.8076	196.984	11.0618	3.46751	5e-05	8.86602e-05
XP_021701172.1	LOC5571677	putative inorganic phosphate cotransporter isoform X1	27.8657	306.998	11.0171	3.46167	5e-05	8.86602e-05
XP_021700633.1	LOC5570910	uncharacterized protein LOC5570910 isoform X1	4.92364	54.1073	10.9893	3.45803	5e-05	8.86602e-05
XP_001659970.2	LOC5571838	serine protease SP24D	253.147	2760.05	10.903	3.44665	5e-05	8.86602e-05
XP_001647724.2	LOC5579424	uncharacterized protein LOC5579424	3.46296	37.5956	10.8565	3.44049	5e-05	8.86602e-05
XP_021703072.1	LOC5568674	neutral ceramidase	1.2663	13.2865	10.4924	3.39127	5e-05	8.86602e-05
XP_001659951.1	LOC5571819	proton-coupled folate transporter	6.47828	67.7248	10.4541	3.386	5e-05	8.86602e-05
XP_001651958.2	LOC5567918	sphingomyelin phosphodiesterase	40.6177	421.134	10.3682	3.3741	5e-05	8.86602e-05
XP_001654803.2	LOC5573776	gamma-glutamyl hydrolase isoform X2	26.8475	275.139	10.2482	3.3573	5e-05	8.86602e-05
XP_001662762.1	LOC5576612	cytochrome b5	42.4659	426.648	10.0468	3.32867	5e-05	8.86602e-05
XP_021697511.1	LOC5578880	synaptic vesicle glycoprotein 2C isoform X1	15.2567	150.837	9.88661	3.30548	5e-05	8.86602e-05
XP_001650675.1	LOC5566298	isocitrate dehydrogenase [NADP] cytoplasmic	16.3212	161.295	9.88255	3.30488	5e-05	8.86602e-05
XP_021695781.1	LOC5570661	27 kDa hemolymph protein	26.7291	263.607	9.86217	3.30191	5e-05	8.86602e-05
XP_021696986.1	LOC5565228	solute carrier family 28 member 3 isoform X2	5.37489	52.8877	9.83977	3.29863	5e-05	8.86602e-05
XP_001661250.1	LOC5574193	peroxiredoxin-6	79.5184	779.576	9.80372	3.29333	5e-05	8.86602e-05
XP_021706587.1	LOC110678272	uncharacterized protein LOC110678272	1.69371	16.5081	9.74671	3.28492	5e-05	8.86602e-05
XP_001654467.1	LOC5573256	uncharacterized protein LOC5573256	58.9447	547.453	9.28757	3.2153	5e-05	8.86602e-05
XP_001652979.2	LOC5569755	xaa-Pro aminopeptidase ApepP	39.8493	369.241	9.26593	3.21194	5e-05	8.86602e-05
XP_001653364.2	LOC5570858	ATP-binding cassette sub-family G member 4	2.95001	27.187	9.2159	3.20413	5e-05	8.86602e-05
XP_021707036.1	LOC5565484	sodium/potassium/calcium exchanger 4	7.14702	65.7322	9.19715	3.20119	5e-05	8.86602e-05
XP_021697217.1	LOC5578975	protein FAM46C isoform X1	1.36591	12.5157	9.1629	3.1958	5e-05	8.86602e-05
XP_021708279.1	LOC23687471	trypsin delta	0.665673	6.09049	9.14937	3.19367	0.0001	0.000173617
XP_021713414.1	LOC5580182	prion-like-(Q/N-rich) domain-bearing protein 25 isoform X2	32.9469	297.415	9.0271	3.17426	5e-05	8.86602e-05
XP_021707529.1	LOC5567273	uncharacterized protein LOC5567273	0.764427	6.86556	8.98132	3.16693	5e-05	8.86602e-05
XP_001660190.2	LOC5572116	Niemann-Pick type protein homolog 1B	12.8999	115.543	8.95689	3.163	5e-05	8.86602e-05
XP_001654509.1	LOC5573293	esterase B1	4.47622	39.6791	8.86442	3.14803	5e-05	8.86602e-05
XP_001658818.2	LOC5569918	pituitary homeobox homolog Ptx1	3.44553	30.5115	8.85539	3.14656	5e-05	8.86602e-05
XP_021698173.1	LOC5569164	transmembrane protein 170A	5.21303	46.1101	8.84516	3.14489	5e-05	8.86602e-05
XP_001663376.2	LOC5577450	uncharacterized protein LOC5577450	78.0489	688.687	8.82379	3.1414	5e-05	8.86602e-05
XP_021705962.1	LOC5564753	probable cytochrome P450 9f2	45.9473	404.545	8.80454	3.13825	0.0002	0.000337946
XP_001662495.2	LOC5576147	lipase 1	12.2788	107.694	8.77073	3.1327	5e-05	8.86602e-05
XP_021713174.1	LOC5576290	organic cation transporter protein	7.83664	67.5484	8.61956	3.10761	5e-05	8.86602e-05
XP_021698252.1	LOC5567851	putative ferric-chelate reductase 1 homolog isoform X1	19.5728	163.07	8.33146	3.05857	5e-05	8.86602e-05
XP_001662888.1	LOC5576800	aminopeptidase N	104.078	863.549	8.29713	3.05261	5e-05	8.86602e-05
XP_021697143.1	LOC5571822	uncharacterized protein LOC5571822	8.65333	70.2953	8.1235	3.0221	5e-05	8.86602e-05
XP_011493771.2	LOC5579144	probable cytochrome P450 4ac1 isoform X1	1.56238	12.6405	8.09054	3.01624	5e-05	8.86602e-05
XP_021697519.1	LOC5565995	multiple inositol polyphosphate phosphatase 1	11.221	90.3652	8.05322	3.00957	5e-05	8.86602e-05
XP_001660879.1	LOC5573436	facilitated trehalose transporter Tret1	2.64729	20.9162	7.90099	2.98203	5e-05	8.86602e-05
XP_001659766.2	LOC5571520	aminopeptidase N	1.91791	15.1346	7.89119	2.98024	5e-05	8.86602e-05
XP_001651580.2	LOC5567152	UDP-glucuronosyltransferase 2B15	0.952614	7.50927	7.8828	2.97871	5e-05	8.86602e-05
XP_001655228.2	LOC5574596	endoplasmic reticulum metallopeptidase 1	14.9519	117.332	7.8473	2.9722	5e-05	8.86602e-05
XP_021695524.1	LOC5579310	prominin-like protein isoform X7	11.8235	91.8756	7.77059	2.95802	5e-05	8.86602e-05
XP_021703326.1	LOC5578837	glucosamine-6-phosphate isomerase	9.98815	77.5185	7.76105	2.95625	5e-05	8.86602e-05
XP_021701096.1	LOC5564483	metallophosphoesterase 1 isoform X3	3.96015	30.373	7.66966	2.93916	5e-05	8.86602e-05
XP_021708779.1	LOC5568284	BCL2/adenovirus E1B 19 kDa protein-interacting protein 3 isoform X1	17.6207	134.965	7.65946	2.93724	5e-05	8.86602e-05
XP_001648884.1	LOC5564562	uncharacterized protein LOC5564562	0.954108	7.29386	7.64469	2.93446	5e-05	8.86602e-05
XP_001649403.2	LOC5565066	beta-galactosidase isoform X1	13.0211	99.0175	7.60439	2.92683	5e-05	8.86602e-05
XP_021701593.1	LOC5568230	androgen-induced gene 1 protein isoform X2	14.7017	111.563	7.58844	2.9238	5e-05	8.86602e-05
XP_001657506.2	LOC5567551	vitellogenin-A1-like	2.61023	19.5341	7.48367	2.90375	5e-05	8.86602e-05
XP_001658722.1	LOC5569780	retinoid-inducible serine carboxypeptidase	100.736	748.484	7.43015	2.89339	5e-05	8.86602e-05
XP_001659821.1	LOC5571685	acyl-CoA-binding protein homolog	183.466	1352.74	7.37325	2.8823	5e-05	8.86602e-05
XP_001653512.1	LOC5571189	2-acylglycerol O-acyltransferase 2 isoform X1	13.9664	101.087	7.23787	2.85557	5e-05	8.86602e-05
XP_021703205.1	LOC5573116	cytochrome P450 CYP12A2	42.1208	302.119	7.17268	2.84251	5e-05	8.86602e-05
	LOC110676687		0.819539	5.87027	7.16289	2.84054	5e-05	8.86602e-05
XP_001652732.2	LOC5569124	ferritin subunit isoform X2	654.872	4668.79	7.12932	2.83376	5e-05	8.86602e-05
XP_001651444.2	LOC5567045	general odorant-binding protein 99a	2.6559	18.7812	7.0715	2.82202	5e-05	8.86602e-05
XP_021693514.1	LOC110674120	mucin-5AC-like	30.9126	212.98	6.88975	2.78445	5e-05	8.86602e-05
XP_001662652.1	LOC5576463	uncharacterized protein LOC5576463	2.01402	13.6513	6.77814	2.76089	5e-05	8.86602e-05
XP_001656748.2	LOC5578010	acylpyruvase FAHD1 mitochondrial	4.39421	29.7112	6.76144	2.75733	5e-05	8.86602e-05
	LOC110676208		1.47293	9.95792	6.76062	2.75716	0.0005	0.000808532
XP_021696624.1	LOC5568099	WD repeat-containing protein 26 homolog	6.65317	44.6419	6.70987	2.74628	5e-05	8.86602e-05
XP_021697605.1	LOC5567758	retinoblastoma-like protein 2	7.00679	46.8292	6.6834	2.74058	5e-05	8.86602e-05
XP_001650036.2	LOC5565685	lipase 1	13.9538	93.2329	6.68154	2.74018	5e-05	8.86602e-05
XP_021701922.1	LOC5565707	abhydrolase domain-containing protein 2	4.3438	28.9159	6.65682	2.73483	5e-05	8.86602e-05
XP_001657127.2	LOC5578759	leukotriene A-4 hydrolase isoform X3	10.5719	69.9716	6.61864	2.72653	5e-05	8.86602e-05
XP_001656526.1	LOC5577506	solute carrier family 22 member 5	3.39658	22.2813	6.55992	2.71368	5e-05	8.86602e-05
XP_001662625.2	LOC5576408	cytochrome b561 domain-containing protein 1	20.4598	133.375	6.51888	2.70462	5e-05	8.86602e-05
XP_001649745.1	LOC5565367	very long-chain specific acyl-CoA dehydrogenase mitochondrial	2.16932	14.0762	6.48876	2.69794	5e-05	8.86602e-05
XP_021700410.1	LOC5571944	protein peste	21.3824	138.274	6.46672	2.69303	5e-05	8.86602e-05
XP_001659454.2	LOC5571022	UDP-glucuronosyltransferase 2B7	2.13415	13.7216	6.42954	2.68472	5e-05	8.86602e-05
XP_021693608.1	LOC5573440	protein THEM6	5.50771	35.2101	6.39287	2.67646	5e-05	8.86602e-05
XP_001653036.2	LOC5569826	alpha-tocopherol transfer protein-like	26.8287	169.845	6.33072	2.66237	5e-05	8.86602e-05
XP_021697737.1	LOC5571563	F-BAR and double SH3 domains protein 2 isoform X1	1.16132	7.32874	6.3107	2.6578	5e-05	8.86602e-05
XP_021712752.1	LOC110681298	BMP-2-inducible protein kinase-like	0.986925	6.20301	6.28519	2.65196	5e-05	8.86602e-05
XP_021700520.1	LOC5578372	monocarboxylate transporter 10	8.66238	53.9324	6.22605	2.63832	5e-05	8.86602e-05
XP_021696764.1	LOC110675609	uncharacterized protein LOC110675609	30.3194	188.558	6.21905	2.6367	5e-05	8.86602e-05
XP_001660337.2	LOC5572374	xaa-Pro aminopeptidase ApepP isoform X2	11.4801	71.2181	6.20361	2.63311	5e-05	8.86602e-05
XP_001662092.2	LOC5575606	UDP-glucuronosyltransferase 1-9	3.25346	19.9737	6.13922	2.61805	0.00155	0.00237053
XP_021699360.1	LOC5578871	uncharacterized protein LOC5578871	1.65639	10.1326	6.11728	2.61289	5e-05	8.86602e-05
XP_001651488.2	LOC5567112	uncharacterized protein LOC5567112	9.96778	60.8947	6.10915	2.61097	5e-05	8.86602e-05
XP_021709756.1	LOC5570567	ATP-binding cassette sub-family A member 3 isoform X1	1.71898	10.4414	6.07418	2.60269	5e-05	8.86602e-05
XP_021709262.1	LOC5564179	phosphatidylinositol transfer protein alpha isoform isoform X2	29.8298	180.078	6.03685	2.5938	5e-05	8.86602e-05
XP_021694038.1	LOC5573038	dihydropyrimidine dehydrogenase [NADP(+)]	10.6148	63.869	6.01698	2.58904	5e-05	8.86602e-05
XP_001656227.2	LOC5576737	putative aminopeptidase W07G4,4	67.8713	406.16	5.98427	2.58117	5e-05	8.86602e-05
XP_021697372.1	LOC5570737	sphingosine kinase 2	1.97634	11.7306	5.93552	2.56937	5e-05	8.86602e-05
	LOC110676496		8.28478	48.1399	5.81064	2.5387	5e-05	8.86602e-05
XP_001652729.1	LOC5569122	soma ferritin	866.241	5033.34	5.81055	2.53868	5e-05	8.86602e-05
XP_021709880.1	LOC5571607	major facilitator superfamily domain-containing protein 8 isoform X4	15.1163	87.7512	5.80507	2.53731	5e-05	8.86602e-05
XP_021704595.1	LOC110673981	sodium-coupled monocarboxylate transporter 2 isoform X2	1.37951	7.95453	5.7662	2.52762	5e-05	8.86602e-05
XP_021698171.1	LOC5569163	cysteine dioxygenase type 1	8.8758	50.7587	5.71877	2.51571	5e-05	8.86602e-05
XP_021693513.1	LOC23687481	cytochrome P450 6a8	38.3007	218.918	5.71577	2.51495	0.00065	0.00103694
XP_021696874.1	LOC5566222	LON peptidase N-terminal domain and RING finger protein 2	1.62415	9.26214	5.70276	2.51166	5e-05	8.86602e-05
XP_001657370.2	LOC5567358	vanin-like protein 1	61.9206	352.013	5.68491	2.50714	5e-05	8.86602e-05
XP_021700270.1	LOC5571143	choline/ethanolamine kinase isoform X5	8.55807	48.1774	5.62947	2.493	0.00155	0.00237053
XP_021701257.1	LOC110676690	solute carrier family 41 member 1 isoform X4	16.6592	93.1754	5.59303	2.48363	5e-05	8.86602e-05
XP_021695144.1	LOC5578376	uncharacterized protein LOC5578376 isoform X1	2.18656	12.2288	5.59271	2.48355	5e-05	8.86602e-05
XP_001661179.1	LOC5574109	uncharacterized protein LOC5574109 isoform X2	575.46	3197.51	5.55644	2.47416	5e-05	8.86602e-05
XP_001658643.2	LOC5569575	serine protease inhibitor 42Dd isoform X2	88.4256	489.756	5.53862	2.46953	5e-05	8.86602e-05
XP_001652717.1	LOC5569118	pyruvate dehydrogenase (acetyl-transferring) kinase mitochondrial isoform X1	16.1211	89.0712	5.52513	2.46601	5e-05	8.86602e-05
XP_001663535.2	LOC5577761	membrane-bound alkaline phosphatase	162.845	897.915	5.51392	2.46308	5e-05	8.86602e-05
XP_001661145.2	LOC5574072	uncharacterized protein LOC5574072	1.48641	8.097	5.44735	2.44556	5e-05	8.86602e-05
XP_021703181.1	LOC5568929	uncharacterized protein LOC5568929 isoform X1	1.01035	5.48859	5.43237	2.44158	5e-05	8.86602e-05
XP_021694959.1	LOC5564957	probable alpha-aspartyl dipeptidase	38.4594	208.334	5.41699	2.43749	5e-05	8.86602e-05
XP_021699352.1	LOC5578857	uncharacterized protein LOC5578857 isoform X4	144.273	766.912	5.3157	2.41026	5e-05	8.86602e-05
XP_021698270.1	LOC5575426	uncharacterized protein DDB_G0271670	1.21892	6.40285	5.25289	2.39311	5e-05	8.86602e-05
XP_001663539.2	LOC5577765	uncharacterized protein LOC5577765	69.0225	362.461	5.25135	2.39269	5e-05	8.86602e-05
XP_001656545.1	LOC5577524	acyl-CoA Delta(11) desaturase isoform X2	74.8751	390.135	5.21048	2.38142	5e-05	8.86602e-05
XP_021704689.1	LOC5577763	membrane-bound alkaline phosphatase	86.5978	451.049	5.20855	2.38088	5e-05	8.86602e-05
	LOC110680397		4.74812	24.6714	5.19604	2.37741	5e-05	8.86602e-05
XP_021695076.1	LOC5571722	coronin-7 isoform X2	3.09868	16.0029	5.16442	2.36861	5e-05	8.86602e-05
XP_001648961.1	LOC5564618	protein-glucosylgalactosylhydroxylysine glucosidase	8.56459	44.119	5.15133	2.36494	5e-05	8.86602e-05
XP_001662150.1	LOC5575706	L-lactate dehydrogenase	5.3513	27.4419	5.12808	2.35842	5e-05	8.86602e-05
XP_001662884.2	LOC5576799	aminopeptidase N	4.50721	23.0421	5.11228	2.35397	5e-05	8.86602e-05
XP_001659176.1	LOC5570500	mitochondrial enolase superfamily member 1	4.81605	24.3956	5.06548	2.3407	5e-05	8.86602e-05
XP_001657680.2	LOC5567779	luciferin 4-monooxygenase	7.50459	37.9048	5.05088	2.33654	5e-05	8.86602e-05
XP_021695333.1	LOC5578888	neural Wiskott-Aldrich syndrome protein	2.77249	13.9707	5.03904	2.33315	5e-05	8.86602e-05
	LOC5567284		9.54284	47.6051	4.98857	2.31863	5e-05	8.86602e-05
XP_021707992.1	LOC5574178	CTL-like protein 2 isoform X2	99.7537	496.068	4.97293	2.3141	5e-05	8.86602e-05
XP_001659080.1	LOC5570364	retinol-binding protein pinta	13.9972	69.5741	4.97057	2.31341	5e-05	8.86602e-05
XP_021700226.1	LOC5564196	caspase isoform X2	4.45413	22.1298	4.96838	2.31277	5e-05	8.86602e-05
XP_021699380.1	LOC5578065	phenoloxidase 2	4.02078	19.9691	4.96647	2.31222	5e-05	8.86602e-05
XP_021710584.1	LOC5566392	protein ABHD18	1.75973	8.73559	4.96416	2.31155	5e-05	8.86602e-05
XP_001659455.2	LOC5571019	UDP-glucuronosyltransferase 2B31	3.51502	17.4408	4.96179	2.31086	5e-05	8.86602e-05
XP_001654027.2	LOC5572333	proclotting enzyme	4.1216	20.4431	4.95999	2.31034	5e-05	8.86602e-05
XP_001664091.2	LOC5578882	uncharacterized protein LOC5578882	2631.35	12992.9	4.93773	2.30385	5e-05	8.86602e-05
XP_001663987.1	LOC5578646	cytochrome P450 4d1	5.94536	29.24	4.91812	2.29811	5e-05	8.86602e-05
XP_021706252.1	LOC5577433	uncharacterized protein LOC5577433 isoform X1	9.20221	45.199	4.91175	2.29624	5e-05	8.86602e-05
XP_001659078.2	LOC5570365	alpha-tocopherol transfer protein	7.5207	36.8577	4.90083	2.29303	5e-05	8.86602e-05
XP_001655052.2	LOC5580112	probable isoaspartyl peptidase/L-asparaginase GA20639	3.43799	16.8098	4.88943	2.28967	5e-05	8.86602e-05
XP_021699500.1	LOC5567919	trypsin delta	1.24661	6.08366	4.88016	2.28693	5e-05	8.86602e-05
XP_021695897.1	LOC5571276	splicing factor 3A subunit 2	12.3862	60.3733	4.87424	2.28518	5e-05	8.86602e-05
XP_021700137.1	LOC5576279	dehydrogenase/reductase SDR family protein 7-like	15.8847	76.2454	4.79993	2.26301	5e-05	8.86602e-05
	LOC110679610		3.05148	14.6128	4.78876	2.25965	5e-05	8.86602e-05
XP_021697361.1	LOC5570741	ubiquitin-conjugating enzyme E2 W isoform X2	6.7583	32.3208	4.78239	2.25773	5e-05	8.86602e-05
XP_001651950.1	LOC5567926	transmembrane protease serine 11D	1.22931	5.83957	4.75028	2.24801	5e-05	8.86602e-05
XP_001653563.1	LOC5571265	cytosolic non-specific dipeptidase	35.9533	169.476	4.71378	2.23688	5e-05	8.86602e-05
XP_001652189.1	LOC5568312	UPF0489 protein C5orf22 homolog	3.84327	18.0527	4.69722	2.23181	5e-05	8.86602e-05
XP_021713079.1	LOC5580293	kinesin-like protein Klp98A isoform X2	1.58867	7.45453	4.69231	2.2303	5e-05	8.86602e-05
	LOC110680413		28.2173	131.611	4.6642	2.22163	5e-05	8.86602e-05
XP_001661542.1	LOC5574626	protein D3	48.2979	224.947	4.65749	2.21955	5e-05	8.86602e-05
	LOC5567148		3.34313	15.3823	4.60117	2.202	5e-05	8.86602e-05
XP_021697241.1	LOC110675781	apyrase-like	4.19459	19.296	4.60021	2.2017	5e-05	8.86602e-05
XP_001662024.2	LOC5575521	1-acyl-sn-glycerol-3-phosphate acyltransferase alpha	5.9564	27.3898	4.59838	2.20113	5e-05	8.86602e-05
XP_001660220.1	LOC5572143	protein NPC2 homolog	1.971	9.05335	4.59328	2.19952	5e-05	8.86602e-05
XP_021705815.1	LOC5565978	uncharacterized protein LOC5565978	4.74008	21.7716	4.59309	2.19946	5e-05	8.86602e-05
XP_021703628.1	LOC5565843	multidrug resistance-associated protein 1	3.15258	14.3895	4.56436	2.19041	5e-05	8.86602e-05
XP_021698873.1	LOC5566015	uncharacterized protein LOC5566015 isoform X2	4.39096	19.9085	4.53397	2.18078	5e-05	8.86602e-05
XP_021703912.1	LOC5568184	multidrug resistance-associated protein 7	2.87985	13.0365	4.5268	2.17849	5e-05	8.86602e-05
XP_021703426.1	LOC5569868	P protein	2.06118	9.30315	4.51351	2.17425	5e-05	8.86602e-05
XP_001654886.2	LOC5573855	zinc carboxypeptidase A 1	74.42	335.662	4.51037	2.17325	5e-05	8.86602e-05
XP_001649961.1	LOC5565604	adipocyte plasma membrane-associated protein	6.10388	27.3585	4.48215	2.16419	5e-05	8.86602e-05
	LOC5567655		1.7008	7.62116	4.48093	2.1638	0.0001	0.000173617
XP_001648452.3	LOC5564117	peroxiredoxin 1	25.462	113.88	4.47255	2.1611	5e-05	8.86602e-05
XP_021713113.1	LOC5575729	sodium-independent sulfate anion transporter isoform X2	26.2	117.132	4.47069	2.1605	5e-05	8.86602e-05
XP_021701318.1	LOC5571572	breast carcinoma-amplified sequence 3 homolog isoform X4	3.05497	13.592	4.44914	2.15353	5e-05	8.86602e-05
XP_001653117.1	LOC5570136	glutamate--cysteine ligase	18.0952	80.006	4.42139	2.1445	5e-05	8.86602e-05
XP_001659522.2	LOC5571082	ankyrin repeat domain-containing protein 27 isoform X2	7.35532	32.2929	4.39041	2.13436	5e-05	8.86602e-05
XP_001658654.1	LOC5569637	leucine-rich repeat-containing G-protein coupled receptor 4	9.91244	43.404	4.37874	2.13052	5e-05	8.86602e-05
XP_021697773.1	LOC5564448	sialin	4.16786	18.2037	4.36764	2.12685	5e-05	8.86602e-05
XP_021705122.1	LOC5572848	putative uncharacterized protein DDB_G0277255	1.74628	7.61087	4.35833	2.12378	5e-05	8.86602e-05
XP_001660657.2	LOC5572942	cytochrome P450 4d2	14.4863	63.0949	4.35549	2.12283	5e-05	8.86602e-05
XP_021701012.1	LOC5570702	lysophosphatidylcholine acyltransferase isoform X1	4.57707	19.9227	4.35272	2.12192	5e-05	8.86602e-05
XP_001655664.1	LOC5575285	putative aldehyde dehydrogenase family 7 member A1 homolog	8.9015	38.5604	4.3319	2.115	5e-05	8.86602e-05
XP_021694060.1	LOC5572679	uncharacterized protein LOC5572679	6.07218	26.3014	4.33146	2.11485	5e-05	8.86602e-05
XP_021696840.1	LOC5566237	TOM1-like protein 2 isoform X1	10.2817	44.4136	4.31967	2.11092	5e-05	8.86602e-05
XP_001653602.1	LOC5571298	2-hydroxyacylsphingosine 1-beta-galactosyltransferase	35.4446	152.053	4.28988	2.10094	5e-05	8.86602e-05
XP_021701159.1	LOC5566514	alpha-N-acetylgalactosaminidase	13.819	58.7312	4.25003	2.08747	5e-05	8.86602e-05
XP_001659406.1	LOC5570930	ATP-binding cassette sub-family G member 1 isoform X2	19.7354	83.6558	4.23887	2.08368	5e-05	8.86602e-05
XP_001659381.2	LOC5570869	ran-binding protein 9	5.9135	24.949	4.21899	2.0769	5e-05	8.86602e-05
XP_021698902.1	LOC5574355	uncharacterized protein LOC5574355	3.31699	13.975	4.21316	2.0749	5e-05	8.86602e-05
XP_001652092.1	LOC5568146	uncharacterized protein LOC5568146	7.74398	32.5933	4.20886	2.07343	5e-05	8.86602e-05
XP_001651780.1	LOC5567396	uncharacterized protein LOC5567396	134.231	563.643	4.19905	2.07006	5e-05	8.86602e-05
XP_001655974.1	LOC5576033	probable cytosolic Fe-S cluster assembly factor AAEL012261	8.22156	34.3825	4.18199	2.06419	5e-05	8.86602e-05
XP_021704045.1	LOC5567339	fibronectin type-III domain-containing protein 3a isoform X1	2.32447	9.71823	4.18084	2.06379	5e-05	8.86602e-05
XP_021712327.1	LOC5567778	luciferin 4-monooxygenase	1.59236	6.63896	4.16926	2.05979	5e-05	8.86602e-05
XP_021694130.1	LOC5575228	major royal jelly protein 1	3.66176	15.2646	4.16865	2.05958	5e-05	8.86602e-05
XP_021710136.1	LOC5577449	TATA-binding protein-associated factor 172	4.56228	18.9907	4.16255	2.05747	5e-05	8.86602e-05
XP_021709559.1	LOC5576260	transmembrane protein 68 isoform X2	9.70942	40.3248	4.15316	2.05421	5e-05	8.86602e-05
XP_021700473.1	LOC5569501	solute carrier organic anion transporter family member 3A1	15.6414	64.9599	4.15307	2.05418	5e-05	8.86602e-05
XP_021710560.1	LOC5571027	transmembrane protein 164	3.98195	16.523	4.14947	2.05293	5e-05	8.86602e-05
XP_001661245.1	LOC5574188	sugar transporter ERD6-like 1	17.4407	72.3423	4.1479	2.05238	5e-05	8.86602e-05
XP_001661638.1	LOC5580153	protein MEMO1	7.86147	32.5733	4.14341	2.05082	5e-05	8.86602e-05
XP_021694380.1	LOC5572391	chitinase-like protein 3	3.34114	13.8278	4.13865	2.04916	5e-05	8.86602e-05
XP_021712208.1	LOC5567791	fatty acid hydroxylase domain-containing protein 2 isoform X2	37.2307	153.555	4.12442	2.04419	5e-05	8.86602e-05
XP_001662815.2	LOC5576678	ATP-binding cassette sub-family A member 1	14.1688	58.2456	4.11084	2.03943	5e-05	8.86602e-05
XP_021707063.1	LOC5575629	transport and Golgi organization protein 2	5.24706	21.5194	4.10123	2.03606	5e-05	8.86602e-05
XP_021695223.1	LOC110675149	uncharacterized protein KIAA0754-like	3.46179	14.149	4.08719	2.03111	5e-05	8.86602e-05
XP_021701935.1	LOC5578825	beta-mannosidase	42.8042	174.291	4.07182	2.02567	5e-05	8.86602e-05
XP_021696202.1	LOC5572877	uncharacterized protein LOC5572877	4.74441	19.286	4.06499	2.02325	5e-05	8.86602e-05
XP_021701697.1	LOC5566251	venom dipeptidyl peptidase 4 isoform X1	86.736	352.414	4.06306	2.02257	5e-05	8.86602e-05
XP_001660726.1	LOC5573117	probable cytochrome P450 12a4 mitochondrial isoform X1	26.9381	108.2	4.01662	2.00598	5e-05	8.86602e-05
XP_001659283.1	LOC5570694	CKLF-like MARVEL transmembrane domain-containing protein 4	7.46059	29.7886	3.99279	1.9974	5e-05	8.86602e-05
XP_001662342.1	LOC5576010	thioredoxin domain-containing protein 17	44.3267	175.813	3.9663	1.98779	5e-05	8.86602e-05
XP_021697455.1	LOC5567089	integral membrane protein GPR155	3.17975	12.6012	3.96295	1.98658	5e-05	8.86602e-05
XP_001662400.2	LOC5576070	fatty acid hydroxylase domain-containing protein 2	3.77386	14.9524	3.9621	1.98626	5e-05	8.86602e-05
XP_001662813.2	LOC5576672	ATP-binding cassette sub-family A member 3	59.4325	235.072	3.95528	1.98378	5e-05	8.86602e-05
XP_021707208.1	LOC5570176	probable ATP-dependent RNA helicase DHX35	1.32404	5.22275	3.94456	1.97986	0.00285	0.00421715
XP_001660379.1	LOC5572427	UDP-glucuronosyltransferase 2A3	52.769	207.643	3.93494	1.97634	5e-05	8.86602e-05
XP_001660414.2	LOC5572468	uncharacterized protein LOC5572468	7.67274	30.1099	3.92427	1.97242	5e-05	8.86602e-05
XP_001663274.1	LOC5577186	uncharacterized protein YJR142W isoform X1	1.45633	5.68682	3.9049	1.96528	5e-05	8.86602e-05
XP_001658054.1	LOC5568406	probable 4-coumarate--CoA ligase 3	15.0752	58.8586	3.90433	1.96508	5e-05	8.86602e-05
XP_021712368.1	LOC5576791	puromycin-sensitive aminopeptidase-like protein	2.9594	11.5229	3.89366	1.96113	5e-05	8.86602e-05
XP_021711055.1	LOC5564131	uncharacterized protein LOC5564131	9.89477	38.5	3.89094	1.96012	5e-05	8.86602e-05
XP_021698384.1	LOC5568876	uncharacterized protein LOC5568876	12.7326	49.4697	3.88528	1.95802	5e-05	8.86602e-05
XP_021712815.1	LOC5567067	UPF0676 protein C1494,01	7.86006	30.4207	3.87029	1.95244	5e-05	8.86602e-05
XP_021708939.1	LOC110679163	glycerol-3-phosphate acyltransferase 3 isoform X2	10.0716	38.8589	3.85826	1.94795	5e-05	8.86602e-05
XP_021706160.1	LOC5579851	sortilin-related receptor	4.95244	19.1027	3.85723	1.94757	5e-05	8.86602e-05
XP_021706274.1	LOC110678056	putative aldehyde dehydrogenase family 7 member A1 homolog isoform X2	6.40616	24.7087	3.85702	1.94749	5e-05	8.86602e-05
XP_021709329.1	LOC5576159	putative serine protease F56F10,1 isoform X2	30.4838	117.143	3.8428	1.94216	5e-05	8.86602e-05
XP_001650687.1	LOC5566322	ornithine aminotransferase mitochondrial isoform X1	72.7758	278.479	3.82653	1.93604	5e-05	8.86602e-05
XP_021693816.1	LOC5578897	aminopeptidase N	1.46863	5.61804	3.82536	1.9356	5e-05	8.86602e-05
XP_001659208.2	LOC5570528	hydroxysteroid dehydrogenase-like protein 2	5.31383	20.3016	3.82052	1.93377	5e-05	8.86602e-05
XP_001658084.2	LOC5568681	pyrroline-5-carboxylate reductase	8.51916	32.3358	3.79566	1.92435	5e-05	8.86602e-05
XP_001649816.2	LOC5565462	sorting nexin-13 isoform X1	2.89421	10.9339	3.77785	1.91757	5e-05	8.86602e-05
XP_021709985.1	LOC110679499	uncharacterized protein LOC110679499	3.31121	12.4997	3.77496	1.91646	5e-05	8.86602e-05
XP_021710145.1	LOC5579172	polyubiquitin isoform X2	53.4965	201.856	3.77326	1.91581	5e-05	8.86602e-05
XP_001662741.2	LOC5576555	NAD(P) transhydrogenase mitochondrial	4.58675	17.2458	3.75992	1.9107	5e-05	8.86602e-05
XP_021698097.1	LOC5566825	uncharacterized protein LOC5566825	29.7815	111.447	3.74216	1.90387	5e-05	8.86602e-05
XP_021708887.1	LOC5571415	bicaudal D-related protein homolog isoform X1	8.47543	31.6427	3.73346	1.90051	5e-05	8.86602e-05
XP_001660110.2	LOC5572004	uncharacterized protein LOC5572004 isoform X1	15.6909	58.5132	3.72912	1.89883	5e-05	8.86602e-05
XP_021700848.1	LOC5568761	protein pinocchio isoform X1	7.13375	26.466	3.70997	1.89141	5e-05	8.86602e-05
XP_021706140.1	LOC5572713	uncharacterized protein LOC5572713 isoform X2	4.10527	15.2246	3.70855	1.89086	5e-05	8.86602e-05
XP_021710051.1	LOC5578084	uncharacterized protein LOC5578084 isoform X1	3.04961	11.2789	3.69847	1.88693	5e-05	8.86602e-05
XP_021710980.1	LOC5569661	cytochrome P450 4d2 isoform X2	108.942	402.25	3.69233	1.88453	5e-05	8.86602e-05
XP_021696765.1	LOC110675610	uncharacterized protein LOC110675610	89.4731	327.549	3.66087	1.87218	5e-05	8.86602e-05
XP_021710603.1	LOC5564303	myotubularin-related protein 3 isoform X3	5.04538	18.4536	3.65752	1.87087	5e-05	8.86602e-05
XP_021703197.1	LOC5568922	GTPase-activating protein CdGAPr isoform X1	2.81421	10.2917	3.65705	1.87068	5e-05	8.86602e-05
XP_001657009.1	LOC5578590	uncharacterized protein LOC5578590	1039.73	3754.65	3.61118	1.85247	5e-05	8.86602e-05
XP_021693897.1	LOC5565953	GTP-binding protein 2	6.84083	24.666	3.6057	1.85028	5e-05	8.86602e-05
XP_021707821.1	LOC5573975	F-BAR domain only protein 2 isoform X1	2.3143	8.34143	3.6043	1.84972	5e-05	8.86602e-05
XP_021704584.1	LOC5570211	aminopeptidase N	105.804	381.236	3.60323	1.84929	5e-05	8.86602e-05
XP_021708628.1	LOC5571922	N(4)-(Beta-N-acetylglucosaminyl)-L-asparaginase	39.4871	142.22	3.60168	1.84867	5e-05	8.86602e-05
XP_001658950.2	LOC5570148	ATP-binding cassette sub-family B member 6 mitochondrial	31.3169	112.598	3.59544	1.84617	5e-05	8.86602e-05
XP_001663165.2	LOC5577068	UDP-glucuronosyltransferase 2B13	4.45367	16.0018	3.59295	1.84517	5e-05	8.86602e-05
XP_021696745.1	LOC5566341	uncharacterized protein LOC5566341	8.57133	30.6099	3.5712	1.83641	5e-05	8.86602e-05
XP_001655220.2	LOC5574606	N-acetylglucosamine-6-phosphate deacetylase	1.59632	5.69633	3.56841	1.83528	5e-05	8.86602e-05
XP_001651846.1	LOC5567651	uncharacterized protein LOC5567651	4.22074	15.0538	3.56663	1.83456	5e-05	8.86602e-05
XP_001660541.1	LOC5572723	myosin-IIIb isoform X4	11.577	41.2001	3.55879	1.83139	5e-05	8.86602e-05
XP_021694630.1	LOC5578290	stromal interaction molecule homolog isoform X1	2.309	8.19725	3.55013	1.82787	5e-05	8.86602e-05
XP_001651391.2	LOC5566986	uncharacterized protein LOC5566986	4.0727	14.4463	3.54711	1.82664	5e-05	8.86602e-05
XP_021711596.1	LOC5579904	regucalcin isoform X1	13.8278	48.9919	3.543	1.82497	5e-05	8.86602e-05
XP_001654410.1	LOC5573103	beta-ureidopropionase	14.1579	50.1449	3.54183	1.8245	5e-05	8.86602e-05
XP_001652525.1	LOC5568701	pancreatic triacylglycerol lipase	3.42267	12.0686	3.52608	1.81806	5e-05	8.86602e-05
XP_021712956.1	LOC5564080	probable serine/threonine-protein kinase cdc7	1.68957	5.95643	3.52541	1.81779	5e-05	8.86602e-05
XP_021713372.1	LOC5574618	aprataxin and PNK-like factor isoform X3	11.207	39.3805	3.51392	1.81308	5e-05	8.86602e-05
XP_001656152.1	LOC5576552	uncharacterized protein LOC5576552	27.348	96.021	3.51108	1.81191	5e-05	8.86602e-05
XP_001658472.2	LOC5579955	mite group 2 allergen Tyr p 2	69.4294	243.389	3.50556	1.80965	5e-05	8.86602e-05
XP_021693222.1	LOC5563717	prostatic acid phosphatase	15.8476	55.1981	3.48306	1.80035	5e-05	8.86602e-05
XP_021700275.1	LOC5571145	uncharacterized protein KIAA1109 isoform X3	5.03121	17.4998	3.47825	1.79836	5e-05	8.86602e-05
XP_001648705.1	LOC5564352	monocarboxylate transporter 7	1.93174	6.70931	3.4732	1.79626	5e-05	8.86602e-05
XP_021694485.1	LOC5574523	cholesterol 7-desaturase	3.78751	13.126	3.4656	1.79311	5e-05	8.86602e-05
XP_021695843.1	LOC5569924	uncharacterized protein LOC5569924	9.53854	33.0306	3.46286	1.79196	5e-05	8.86602e-05
XP_001654088.2	LOC5572584	battenin	15.7459	54.5221	3.46262	1.79186	5e-05	8.86602e-05
XP_021693512.1	LOC110674119	probable cytochrome P450 6a14	107.243	371.32	3.46242	1.79178	5e-05	8.86602e-05
XP_021700321.1	LOC5568636	putative phosphatidate phosphatase isoform X1	30.8049	106.599	3.46046	1.79096	5e-05	8.86602e-05
	LOC110678856		273.454	944.142	3.45265	1.78771	5e-05	8.86602e-05
XP_021701066.1	LOC5569192	protein odd-skipped	2.93666	10.1204	3.44623	1.78502	5e-05	8.86602e-05
XP_021707547.1	LOC5577347	epoxide hydrolase 4	1.60481	5.5062	3.43106	1.77865	5e-05	8.86602e-05
XP_021709150.1	LOC5580311	zinc finger protein 704 isoform X2	2.86205	9.81549	3.42953	1.77801	5e-05	8.86602e-05
XP_021710157.1	LOC5577434	open rectifier potassium channel protein 1 isoform X1	5.68137	19.4154	3.41738	1.77289	5e-05	8.86602e-05
XP_001651282.2	LOC5566856	senecionine N-oxygenase	2.78232	9.50742	3.41708	1.77277	5e-05	8.86602e-05
XP_001664258.1	LOC5579164	arrestin domain-containing protein 17	2.58016	8.78517	3.40489	1.76761	5e-05	8.86602e-05
XP_021711796.1	LOC5566650	multidrug resistance-associated protein 9	8.9955	30.4722	3.38749	1.76022	5e-05	8.86602e-05
XP_021711419.1	LOC5569782	MOB kinase activator-like 2 isoform X4	28.3162	95.8103	3.38359	1.75855	5e-05	8.86602e-05
XP_021710314.1	LOC5566875	phosphatidylinositol 4 5-bisphosphate 5-phosphatase A isoform X2	8.66357	29.2759	3.3792	1.75668	5e-05	8.86602e-05
XP_001651767.1	LOC110673978	cytochrome c oxidase subunit 7A1 mitochondrial-like	13.8016	46.5383	3.37195	1.75358	5e-05	8.86602e-05
XP_001662482.2	LOC5576135	zinc finger and SCAN domain-containing protein 31	2.20052	7.40768	3.36633	1.75118	5e-05	8.86602e-05
XP_021697332.1	LOC5571596	arginine kinase isoform X1	71.7378	241.321	3.36393	1.75015	5e-05	8.86602e-05
XP_001657923.1	LOC5568233	ethanolaminephosphotransferase 1 isoform X2	14.7756	49.3044	3.33688	1.7385	5e-05	8.86602e-05
XP_001659542.1	LOC5571097	uncharacterized protein LOC5571097	3.22077	10.7243	3.32973	1.73541	5e-05	8.86602e-05
XP_001656236.2	LOC5576728	uncharacterized protein LOC5576728	2.09232	6.96282	3.3278	1.73457	5e-05	8.86602e-05
XP_001647854.2	LOC5563618	uncharacterized protein LOC5563618	13.4202	44.3759	3.30665	1.72537	5e-05	8.86602e-05
XP_011493566.1	LOC5573964	V-type proton ATPase subunit e 2	88.7573	292.2	3.29212	1.71902	5e-05	8.86602e-05
XP_021710981.1	LOC5566934	hormone-sensitive lipase	1.8623	6.13058	3.29194	1.71894	5e-05	8.86602e-05
XP_021706132.1	LOC5572989	NEDD8 ultimate buster 1	4.16737	13.6146	3.26695	1.70795	5e-05	8.86602e-05
XP_021710952.1	LOC5571237	cysteine-rich hydrophobic domain-containing protein 2	15.2663	49.7571	3.25928	1.70455	5e-05	8.86602e-05
XP_021706015.1	LOC5579805	calpain-A isoform X1	4.43716	14.4495	3.25647	1.70331	5e-05	8.86602e-05
XP_001651279.2	LOC5566854	senecionine N-oxygenase	6.55397	21.3234	3.25351	1.702	5e-05	8.86602e-05
XP_021705994.1	LOC5577356	monocarboxylate transporter 14 isoform X1	27.5871	89.6952	3.25135	1.70104	5e-05	8.86602e-05
XP_021708478.1	LOC5567467	transmembrane channel-like protein 7	4.70274	15.247	3.24215	1.69695	5e-05	8.86602e-05
XP_001653890.2	LOC5580010	cathepsin B	133.698	430.533	3.22019	1.68715	5e-05	8.86602e-05
XP_021701395.1	LOC5568981	carbohydrate-responsive element-binding protein isoform X1	29.4885	94.8621	3.21692	1.68568	5e-05	8.86602e-05
XP_001648364.2	LOC5564061	uncharacterized protein LOC5564061	30.2306	97.0061	3.20887	1.68207	5e-05	8.86602e-05
XP_001653099.1	LOC5570118	mitochondrial ornithine transporter 1	3.88947	12.4727	3.20679	1.68113	5e-05	8.86602e-05
XP_001664062.1	LOC5578855	enoyl-CoA delta isomerase 2 mitochondrial	14.5012	46.1378	3.18165	1.66978	5e-05	8.86602e-05
XP_001659287.1	LOC5570686	putative ATP-dependent RNA helicase me31b	14.052	44.6626	3.17838	1.66829	5e-05	8.86602e-05
XP_001658261.2	LOC5568939	uncharacterized protein LOC5568939	7.57755	23.9987	3.16708	1.66315	5e-05	8.86602e-05
XP_001660470.2	LOC5572547	alanine aminotransferase 1	29.448	93.2054	3.16508	1.66224	5e-05	8.86602e-05
	LOC5577480		4.89745	15.4417	3.15301	1.65673	5e-05	8.86602e-05
XP_001652748.1	LOC5569143	verprolin isoform X1	11.3864	35.847	3.14823	1.65454	5e-05	8.86602e-05
XP_001650705.1	LOC5566301	galectin-4	98.1375	308.77	3.1463	1.65366	5e-05	8.86602e-05
XP_021711499.1	LOC5571463	autophagy-related protein 9A isoform X2	8.43636	26.5237	3.14397	1.65259	5e-05	8.86602e-05
XP_021696900.1	LOC5565651	uncharacterized protein LOC5565651 isoform X1	6.14853	19.2837	3.13631	1.64907	5e-05	8.86602e-05
XP_001662694.2	LOC5576502	tyrosine-protein kinase hopscotch	3.50671	10.993	3.13485	1.6484	5e-05	8.86602e-05
XP_001651146.1	LOC5566736	trypsin alpha-3	1.72371	5.39022	3.1271	1.64483	0.0003	0.000495953
XP_001651280.2	LOC5566855	flavin-containing monooxygenase FMO GS-OX-like 6	31.6903	99.0712	3.12623	1.64442	5e-05	8.86602e-05
XP_021705345.1	LOC5567861	ketohexokinase isoform X3	11.5255	35.9912	3.12275	1.64281	5e-05	8.86602e-05
XP_001662270.2	LOC5571882	transcriptional activator protein Pur-beta isoform X1	5.49195	17.0764	3.10935	1.63661	5e-05	8.86602e-05
XP_001653422.1	LOC5570996	HIG1 domain family member 1A mitochondrial isoform X2	106.954	332.449	3.10834	1.63614	5e-05	8.86602e-05
XP_001649108.2	LOC5564756	probable cytochrome P450 9f2	383.34	1189.56	3.10315	1.63373	5e-05	8.86602e-05
XP_001660205.1	LOC5572120	F-box only protein 25	2.48342	7.7001	3.1006	1.63255	5e-05	8.86602e-05
XP_021709076.1	LOC5566589	probable phospholipid-transporting ATPase IA isoform X10	3.44888	10.6777	3.09599	1.6304	5e-05	8.86602e-05
XP_011492940.1	LOC23687476	peptidoglycan-recognition protein SC2	2.65244	8.18644	3.08638	1.62592	0.00015	0.000256108
XP_021710575.1	LOC23687777	E3 ubiquitin-protein ligase TRIP12	7.99007	24.6599	3.08632	1.62589	5e-05	8.86602e-05
XP_001649755.1	LOC5565409	innexin inx2	46.4135	142.953	3.07999	1.62292	5e-05	8.86602e-05
XP_021699344.1	LOC5578856	leucine-rich repeat-containing G-protein coupled receptor 5	13.2538	40.7981	3.07822	1.6221	5e-05	8.86602e-05
XP_001656145.1	LOC5580255	E3 ubiquitin-protein ligase CHIP	11.9516	36.6642	3.06772	1.61717	5e-05	8.86602e-05
XP_001653600.1	LOC5571297	2-hydroxyacylsphingosine 1-beta-galactosyltransferase	13.2484	40.6081	3.06513	1.61595	5e-05	8.86602e-05
XP_021697077.1	LOC5564010	vesicle-associated membrane protein 7	10.3029	31.5427	3.06154	1.61426	5e-05	8.86602e-05
XP_021709467.1	LOC5580273	E3 ubiquitin-protein ligase RNF13 isoform X1	27.0705	82.8088	3.05901	1.61306	5e-05	8.86602e-05
XP_001650469.2	LOC5566102	membrane-bound alkaline phosphatase	13.0189	39.7248	3.05132	1.60943	5e-05	8.86602e-05
XP_001652253.1	LOC5568425	uncharacterized protein LOC5568425	2.47585	7.55102	3.04987	1.60875	5e-05	8.86602e-05
XP_021711393.1	LOC5566699	plasma membrane calcium-transporting ATPase 2 isoform X1	4.77243	14.5274	3.04403	1.60598	5e-05	8.86602e-05
XP_001656022.2	LOC5576241	uncharacterized protein LOC5576241 isoform X2	3.21822	9.79123	3.04244	1.60523	5e-05	8.86602e-05
XP_021703566.1	LOC5572052	G-protein coupled receptor 143	1.90942	5.80459	3.03998	1.60406	5e-05	8.86602e-05
XP_021708179.1	LOC5572782	ATP-binding cassette sub-family D member 2	20.9979	63.6951	3.0334	1.60094	5e-05	8.86602e-05
XP_021706100.1	LOC5573750	uncharacterized protein LOC5573750	10.5302	31.94	3.03318	1.60083	5e-05	8.86602e-05
XP_021710743.1	LOC5578348	solute carrier family 26 member 6	5.01466	15.1808	3.02728	1.59802	5e-05	8.86602e-05
	LOC5579969		3.49671	10.5566	3.01901	1.59408	5e-05	8.86602e-05
XP_021707485.1	LOC5574190	protein TIS11	11.7753	35.5436	3.01849	1.59383	5e-05	8.86602e-05
XP_001658086.2	LOC5568677	peptidoglycan recognition protein 1	3.54791	10.6877	3.01239	1.59091	5e-05	8.86602e-05
XP_021707423.1	LOC5577739	ras-related protein Rap-2a	8.73918	26.3166	3.01134	1.5904	5e-05	8.86602e-05
XP_021703886.1	LOC5577908	alpha-tocopherol transfer protein-like isoform X2	18.6155	55.8192	2.99853	1.58426	5e-05	8.86602e-05
XP_021706642.1	LOC5571114	uncharacterized protein LOC5571114	2.93403	8.78593	2.99449	1.58231	5e-05	8.86602e-05
XP_001659748.2	LOC5571498	zinc transporter ZIP1	6.79912	20.2842	2.98336	1.57694	5e-05	8.86602e-05
XP_021692979.1	LOC110674034	centrosomal and chromosomal factor-like	3.67562	10.9565	2.98086	1.57573	5e-05	8.86602e-05
XP_001660161.1	LOC5572082	glutamine--fructose-6-phosphate aminotransferase [isomerizing] 2	21.5783	63.9418	2.96325	1.56718	5e-05	8.86602e-05
XP_021713326.1	LOC5576074	cytosolic endo-beta-N-acetylglucosaminidase isoform X1	2.61257	7.72805	2.95803	1.56463	5e-05	8.86602e-05
XP_021703414.1	LOC5573947	proton-coupled amino acid transporter-like protein CG1139 isoform X2	3.20551	9.47738	2.95659	1.56393	5e-05	8.86602e-05
XP_001653687.3	LOC5571540	probable cytochrome P450 6a14	19.8375	58.4914	2.94853	1.55999	5e-05	8.86602e-05
XP_021693827.1	LOC5577649	uncharacterized protein LOC5577649 isoform X1	7.9704	23.4971	2.94805	1.55976	5e-05	8.86602e-05
XP_021703927.1	LOC5568195	protein phosphatase 1 regulatory subunit 14B	1.97939	5.8192	2.9399	1.55576	5e-05	8.86602e-05
XP_011493595.2	LOC5574590	hydroxysteroid dehydrogenase-like protein 2 isoform X1	18.4462	54.2054	2.93857	1.55511	5e-05	8.86602e-05
XP_021703285.1	LOC5576894	uncharacterized protein LOC5576894	163.052	479.034	2.93792	1.5548	5e-05	8.86602e-05
	LOC5574655		1047.77	3070.07	2.9301	1.55095	5e-05	8.86602e-05
XP_021700598.1	LOC5570924	protein ref(2)P	21.8272	63.8862	2.92691	1.54938	5e-05	8.86602e-05
XP_001650873.2	LOC5566484	protein CREG1 isoform X2	863.857	2519.03	2.91603	1.544	5e-05	8.86602e-05
XP_001660103.3	LOC5571998	peptidoglycan-recognition protein 2	17.4851	50.9731	2.91523	1.54361	5e-05	8.86602e-05
XP_021711093.1	LOC5578912	uncharacterized protein LOC5578912	6.46554	18.8299	2.91235	1.54218	5e-05	8.86602e-05
XP_001659746.2	LOC5571496	UDP-N-acetylhexosamine pyrophosphorylase	4.3123	12.5405	2.90808	1.54007	5e-05	8.86602e-05
XP_021704759.1	LOC5564594	SH3 and multiple ankyrin repeat domains protein 1 isoform X2	2.45125	7.11946	2.90442	1.53825	5e-05	8.86602e-05
XP_021711023.1	LOC5576330	mucin-5AC isoform X1	2.90825	8.42034	2.89533	1.53373	5e-05	8.86602e-05
XP_021694971.1	LOC5571385	glutathione S-transferase theta-3	2.34641	6.78275	2.89069	1.53142	5e-05	8.86602e-05
XP_001656785.2	LOC5578089	maltase A3	113.66	328.097	2.88665	1.5294	5e-05	8.86602e-05
XP_011493587.2	LOC5574438	apoptosis-inducing factor 3 isoform X2	6.74997	19.4556	2.88232	1.52723	5e-05	8.86602e-05
XP_001654671.2	LOC5573533	aldose 1-epimerase	10.8952	31.3953	2.88157	1.52686	5e-05	8.86602e-05
XP_001661293.1	LOC5574240	ficolin-1	164.207	472.803	2.87931	1.52572	5e-05	8.86602e-05
XP_021702650.1	LOC5564542	FK506-binding protein 2	20.6825	59.318	2.86803	1.52006	5e-05	8.86602e-05
XP_001654131.2	LOC5572635	carboxypeptidase B	2.73666	7.82835	2.86055	1.51629	5e-05	8.86602e-05
XP_021695753.1	LOC5571764	uncharacterized protein LOC5571764 isoform X1	2.85336	8.15787	2.85904	1.51553	5e-05	8.86602e-05
XP_001648726.1	LOC5564381	probable cytochrome P450 304a1	2.28753	6.53654	2.85747	1.51474	0.0133	0.0182759
XP_001663672.1	LOC5578050	uncharacterized protein LOC5578050	31.1777	88.9231	2.85214	1.51204	5e-05	8.86602e-05
XP_021694074.1	LOC5578918	sorting nexin-32 isoform X1	10.3494	29.5153	2.85189	1.51192	5e-05	8.86602e-05
XP_021708412.1	LOC5574012	ubiquitin carboxyl-terminal hydrolase 2 isoform X2	2.83083	8.05826	2.84661	1.50924	5e-05	8.86602e-05
XP_021693431.1	LOC5568916	glutamyl aminopeptidase isoform X3	56.5268	160.427	2.83807	1.50491	5e-05	8.86602e-05
XP_001648145.2	LOC5563823	ceramide phosphoethanolamine synthase	19.9446	56.5127	2.83348	1.50258	5e-05	8.86602e-05
XP_001659411.1	LOC5570936	ras-related protein Rab-9B	4.35257	12.3024	2.82647	1.499	5e-05	8.86602e-05
XP_021707150.1	LOC5572681	apolipophorins	1.79304	5.05104	2.81703	1.49417	5e-05	8.86602e-05
XP_001658546.3	LOC5569455	octopamine receptor 1	2.8488	8.01839	2.81466	1.49296	5e-05	8.86602e-05
XP_001648988.2	LOC5564638	uncharacterized protein LOC5564638	24.8626	69.581	2.79862	1.48472	5e-05	8.86602e-05
XP_001662127.2	LOC5575668	non-specific lipid-transfer protein	44.1134	123.317	2.79545	1.48308	5e-05	8.86602e-05
XP_021702449.1	LOC5572441	cytochrome P450 9e2	10.8198	30.2216	2.79318	1.48191	5e-05	8.86602e-05
XP_021695872.1	LOC5571281	protein dopey-1 homolog isoform X4	3.35451	9.36756	2.79253	1.48157	5e-05	8.86602e-05
XP_001649650.1	LOC5565322	uncharacterized protein LOC5565322	8.46076	23.5839	2.78744	1.47894	5e-05	8.86602e-05
XP_021705430.1	LOC5570210	aminopeptidase N isoform X2	14.6718	40.5542	2.76409	1.46681	5e-05	8.86602e-05
XP_001661771.2	LOC5575041	uncharacterized protein LOC5575041	55.3902	152.889	2.76022	1.46478	5e-05	8.86602e-05
XP_001659002.1	LOC5570223	arrestin domain-containing protein 3	7.0544	19.468	2.7597	1.46451	5e-05	8.86602e-05
XP_001658060.1	LOC5568408	microsomal glutathione S-transferase 1	106.024	292.157	2.75557	1.46235	5e-05	8.86602e-05
XP_021710901.1	LOC5577752	graves disease carrier protein homolog isoform X1	5.99867	16.5141	2.75296	1.46098	5e-05	8.86602e-05
XP_001654058.2	LOC5572537	dynein regulatory complex protein 1	2.31018	6.3539	2.75039	1.45964	5e-05	8.86602e-05
XP_021708556.1	LOC5580214	uncharacterized protein LOC5580214 isoform X2	2.65458	7.30096	2.75033	1.4596	5e-05	8.86602e-05
XP_021693685.1	LOC5572161	elongation of very long chain fatty acids protein AAEL008004 isoform X1	13.3285	36.6573	2.75029	1.45959	5e-05	8.86602e-05
XP_021693199.1	LOC23687938	ubiquitin-conjugating enzyme E2 H	3.7647	10.3453	2.74797	1.45837	5e-05	8.86602e-05
XP_001661490.1	LOC5574517	protein phosphatase 1 regulatory subunit 3A	4.62071	12.6725	2.74254	1.45551	5e-05	8.86602e-05
XP_001659495.1	LOC5571059	UPF0183 protein CG7083	17.7589	48.5972	2.7365	1.45233	5e-05	8.86602e-05
XP_021713327.1	LOC5565069	mushroom body large-type Kenyon cell-specific protein 1 isoform X1	1.94242	5.30012	2.72862	1.44817	5e-05	8.86602e-05
	LOC110676126		11.1287	30.2694	2.71994	1.44358	5e-05	8.86602e-05
XP_021696606.1	LOC5569213	uncharacterized protein LOC5569213	3.67801	10.0027	2.7196	1.44339	5e-05	8.86602e-05
XP_021708965.1	LOC23687567	protein DDI1 homolog 2 isoform X1	10.3535	28.1499	2.71888	1.44301	5e-05	8.86602e-05
XP_021703482.1	LOC5575585	disintegrin and metalloproteinase domain-containing protein 10 isoform X1	3.81285	10.3612	2.71744	1.44225	5e-05	8.86602e-05
XP_021698612.1	LOC5576901	peptidoglycan-recognition protein LC isoform X1	57.7094	156.587	2.71337	1.44009	5e-05	8.86602e-05
XP_001658614.1	LOC5569553	transmembrane protein 205	54.1558	146.904	2.71262	1.43969	5e-05	8.86602e-05
XP_021700676.1	LOC5570898	non-lysosomal glucosylceramidase	4.04922	10.9799	2.71161	1.43915	5e-05	8.86602e-05
XP_001651768.1	LOC5567338	cytochrome c oxidase subunit 7A1 mitochondrial	8.36556	22.6336	2.70557	1.43593	5e-05	8.86602e-05
XP_021694164.1	LOC5579160	uncharacterized protein LOC5579160	3.2785	8.84833	2.6989	1.43237	5e-05	8.86602e-05
XP_021713412.1	LOC5580184	polyadenylate-binding protein-interacting protein 2	6.44329	17.3582	2.694	1.42975	5e-05	8.86602e-05
XP_021709767.1	LOC5571884	cationic amino acid transporter 2 isoform X2	10.8259	29.1326	2.69101	1.42815	5e-05	8.86602e-05
XP_001654503.1	LOC5573290	peroxisomal membrane protein PEX14	14.7111	39.5863	2.69091	1.4281	5e-05	8.86602e-05
XP_021706092.1	LOC110678029	uncharacterized protein LOC110678029	25.04	67.3653	2.69031	1.42777	5e-05	8.86602e-05
XP_001664232.2	LOC5579138	ketimine reductase mu-crystallin	2.3569	6.33345	2.6872	1.4261	5e-05	8.86602e-05
XP_021693740.1	LOC110674164	src substrate cortactin-like isoform X2	6.27458	16.8425	2.68424	1.42452	5e-05	8.86602e-05
XP_001657595.2	LOC5567623	deoxynucleoside triphosphate triphosphohydrolase SAMHD1	21.2146	56.9386	2.68393	1.42435	5e-05	8.86602e-05
XP_001660042.3	LOC5571940	protein peste	11.535	30.948	2.68296	1.42383	5e-05	8.86602e-05
XP_021697387.1	LOC5578230	probable multidrug resistance-associated protein lethal(2)03659	5.39793	14.4629	2.67934	1.42188	5e-05	8.86602e-05
XP_021694027.1	LOC5577582	cysteine proteinase inhibitor 1	28.6882	76.7477	2.67524	1.41967	5e-05	8.86602e-05
XP_001663616.1	LOC5577944	alpha-amylase 2	8.06721	21.5787	2.67487	1.41947	5e-05	8.86602e-05
XP_021694161.1	LOC5577591	transmembrane protein 192 isoform X2	31.6727	84.5713	2.67016	1.41693	5e-05	8.86602e-05
XP_001662764.2	LOC5576609	vasorin	21.1891	56.5666	2.66961	1.41663	5e-05	8.86602e-05
XP_001651862.1	LOC5567698	solute carrier family 2 facilitated glucose transporter member 3 isoform X1	17.0543	45.5257	2.66946	1.41655	5e-05	8.86602e-05
XP_021708669.1	LOC5566900	probable serine/threonine-protein kinase kinX isoform X3	2.87766	7.68073	2.66909	1.41635	5e-05	8.86602e-05
XP_021695172.1	LOC5569552	uncharacterized protein LOC5569552 isoform X1	2.25987	6.02924	2.66796	1.41574	0.0011	0.00171384
XP_021704000.1	LOC5568072	sialin isoform X1	15.8274	42.1301	2.66185	1.41243	5e-05	8.86602e-05
XP_021704232.1	LOC5569654	L-ascorbate oxidase	5.43832	14.4741	2.6615	1.41224	5e-05	8.86602e-05
XP_021705428.1	LOC5569932	uncharacterized protein LOC5569932	9.04407	24.0415	2.65826	1.41048	5e-05	8.86602e-05
XP_001659582.2	LOC5571208	xaa-Pro dipeptidase	25.6461	68.1546	2.6575	1.41007	5e-05	8.86602e-05
XP_001658075.2	LOC5568487	collagenase	170.533	452.771	2.65503	1.40873	5e-05	8.86602e-05
XP_021693139.1	LOC5578943	V-type proton ATPase 116 kDa subunit a isoform X5	18.4327	48.9258	2.65429	1.40833	5e-05	8.86602e-05
XP_021704121.1	LOC5575478	2-(3-amino-3-carboxypropyl)histidine synthase subunit 1	20.4866	54.3575	2.65332	1.4078	5e-05	8.86602e-05
	LOC5573501		49.3211	130.505	2.64603	1.40383	5e-05	8.86602e-05
XP_021695664.1	LOC5578220	arf-GAP with SH3 domain ANK repeat and PH domain-containing protein 2 isoform X1	4.13022	10.9125	2.64211	1.40169	5e-05	8.86602e-05
XP_021700271.1	LOC5571144	peroxisomal acyl-coenzyme A oxidase 3 isoform X2	4.10388	10.8385	2.64104	1.4011	5e-05	8.86602e-05
XP_001651163.1	LOC5566760	uncharacterized protein LOC5566760	44.32	117.037	2.64073	1.40093	5e-05	8.86602e-05
XP_021704331.1	LOC110677665	uncharacterized protein LOC110677665 isoform X1	2.0688	5.46114	2.63976	1.40041	5e-05	8.86602e-05
XP_021706466.1	LOC5568451	major facilitator superfamily domain-containing protein 12	13.429	35.3008	2.6287	1.39435	5e-05	8.86602e-05
XP_021709833.1	LOC5567300	caspase-3	2.39678	6.26187	2.61262	1.3855	0.0002	0.000337946
XP_021696958.1	LOC5576419	calcium-binding protein E63-1 isoform X2	17.2465	45.0569	2.61252	1.38544	5e-05	8.86602e-05
XP_001663804.1	LOC5578276	ras-related protein rab7	34.0746	88.9516	2.6105	1.38432	5e-05	8.86602e-05
XP_001655208.2	LOC5574607	monocarboxylate transporter 12	2.45696	6.40794	2.60808	1.38299	5e-05	8.86602e-05
XP_021710706.1	LOC5567515	putative sodium-dependent multivitamin transporter	52.1351	135.951	2.60767	1.38276	5e-05	8.86602e-05
XP_001653516.2	LOC5571188	kynurenine 3-monooxygenase	30.0348	78.2946	2.6068	1.38228	5e-05	8.86602e-05
XP_001655825.1	LOC5575718	V-type proton ATPase subunit E	81.0848	210.93	2.60135	1.37926	5e-05	8.86602e-05
XP_001658589.2	LOC5569504	tribbles homolog 2	8.26202	21.4624	2.59772	1.37724	5e-05	8.86602e-05
XP_021702445.1	LOC5572440	uncharacterized protein LOC5572440 isoform X1	2.03072	5.26873	2.59451	1.37546	5e-05	8.86602e-05
XP_021693413.1	LOC5567506	cystinosin homolog isoform X1	14.7555	38.2617	2.59305	1.37465	5e-05	8.86602e-05
XP_001652571.1	LOC5568843	gamma-aminobutyric acid receptor-associated protein	178.374	462.394	2.59227	1.37422	5e-05	8.86602e-05
XP_001659934.2	LOC5571803	carbonic anhydrase	677.001	1752.9	2.58921	1.37251	5e-05	8.86602e-05
XP_021709453.1	LOC5571015	transmembrane protein 53-A	8.95736	23.1322	2.58248	1.36876	5e-05	8.86602e-05
XP_021713010.1	LOC5570621	uncharacterized protein LOC5570621 isoform X2	3.06811	7.90496	2.57649	1.36541	5e-05	8.86602e-05
XP_021710289.1	LOC5566166	leucine-rich repeat-containing protein 58	367.539	945.82	2.57339	1.36367	5e-05	8.86602e-05
XP_021708101.1	LOC5564744	huntingtin-interacting protein 1 isoform X3	11.9171	30.6541	2.57228	1.36305	5e-05	8.86602e-05
XP_021703720.1	LOC5575522	1-acyl-sn-glycerol-3-phosphate acyltransferase alpha	23.4255	60.2393	2.57153	1.36263	5e-05	8.86602e-05
XP_001656629.2	LOC5577631	zinc finger FYVE domain-containing protein 26 homolog	4.01004	10.3019	2.56903	1.36122	5e-05	8.86602e-05
XP_001650005.1	LOC5565652	ras-related protein Rab-2A	29.9216	76.8097	2.56703	1.3601	5e-05	8.86602e-05
XP_021713273.1	LOC5569240	cadherin-23	32.0845	82.2978	2.56503	1.35898	5e-05	8.86602e-05
XP_001662857.2	LOC5576770	arginine-glutamic acid dipeptide repeats protein	2.80277	7.18702	2.56426	1.35854	5e-05	8.86602e-05
XP_001651053.1	LOC5579822	lysosomal Pro-X carboxypeptidase	4.47352	11.461	2.56196	1.35725	5e-05	8.86602e-05
XP_001662561.2	LOC5576268	uncharacterized protein LOC5576268	13.5522	34.6393	2.55599	1.35388	5e-05	8.86602e-05
XP_001648767.2	LOC5564425	uncharacterized protein LOC5564425	5.41178	13.8246	2.55454	1.35306	5e-05	8.86602e-05
XP_001655433.2	LOC5574962	caspase Dronc	3.6569	9.33873	2.55373	1.35261	5e-05	8.86602e-05
XP_001648679.1	LOC5564321	apyrase	9.48938	24.1935	2.54953	1.35023	5e-05	8.86602e-05
	LOC5579100		165.04	420.613	2.54855	1.34968	5e-05	8.86602e-05
XP_021707050.1	LOC5571112	uncharacterized protein LOC5571112 isoform X2	2.80449	7.13079	2.54263	1.34632	5e-05	8.86602e-05
XP_021709282.1	LOC5563701	fasciclin-3 isoform X1	9.48884	24.0907	2.53885	1.34417	5e-05	8.86602e-05
XP_021702636.1	LOC5564544	epidermal growth factor receptor isoform X2	5.86533	14.8801	2.53696	1.3431	5e-05	8.86602e-05
XP_001659514.1	LOC5571074	polyphosphoinositide phosphatase	2.94416	7.46862	2.53676	1.34299	5e-05	8.86602e-05
XP_021704733.1	LOC5573048	phosphatidylserine decarboxylase proenzyme mitochondrial isoform X2	4.46503	11.3168	2.53454	1.34172	5e-05	8.86602e-05
XP_001656609.2	LOC5577615	uncharacterized protein LOC5577615	6.35752	16.0647	2.52688	1.33736	5e-05	8.86602e-05
XP_001659264.1	LOC5570667	histidine triad nucleotide-binding protein 3	15.1461	38.1342	2.51776	1.33214	5e-05	8.86602e-05
XP_001649788.1	LOC5565450	maltase A3	36.8703	92.732	2.51509	1.33061	5e-05	8.86602e-05
XP_001649174.2	LOC5564855	RB1-inducible coiled-coil protein 1 isoform X1	5.45391	13.7152	2.51475	1.33041	5e-05	8.86602e-05
XP_021708626.1	LOC5571921	protein RMD5 homolog A isoform X1	6.84541	17.2027	2.51303	1.32943	5e-05	8.86602e-05
XP_001649965.1	LOC5565589	cyclin G	82.1443	206.145	2.50955	1.32743	5e-05	8.86602e-05
XP_021703625.1	LOC5565841	multidrug resistance-associated protein 1 isoform X1	28.5978	71.6576	2.5057	1.32522	5e-05	8.86602e-05
	LOC110676510		2.98464	7.46954	2.50266	1.32346	0.00045	0.000730421
XP_001660426.1	LOC5572478	V-type proton ATPase subunit D 1	52.237	130.604	2.50022	1.32206	5e-05	8.86602e-05
XP_001650075.2	LOC5565716	N-acetylgalactosamine kinase	3.95462	9.85618	2.49232	1.31749	5e-05	8.86602e-05
XP_001658903.1	LOC5570014	ubiquitin-conjugating enzyme E2 L3	23.1388	57.6544	2.49168	1.31712	5e-05	8.86602e-05
XP_021701903.1	LOC5575209	acyl-CoA synthetase family member 2 mitochondrial isoform X2	9.067	22.5831	2.49069	1.31655	5e-05	8.86602e-05
XP_001663796.1	LOC5578269	farnesyl pyrophosphate synthase	38.449	95.7532	2.4904	1.31637	5e-05	8.86602e-05
XP_021704883.1	LOC5575873	caspase	6.37051	15.8219	2.48362	1.31244	5e-05	8.86602e-05
XP_021698013.1	LOC5574358	protein zer-1 homolog isoform X1	5.93694	14.7263	2.48045	1.3106	5e-05	8.86602e-05
XP_021707395.1	LOC5572228	heterogeneous nuclear ribonucleoprotein L isoform X1	4.96577	12.2947	2.47589	1.30795	5e-05	8.86602e-05
XP_021697010.1	LOC5574799	sestrin homolog	12.5309	31.0184	2.47535	1.30763	5e-05	8.86602e-05
XP_001659539.2	LOC5571101	protein FAM117B	6.0758	15.0283	2.47347	1.30654	5e-05	8.86602e-05
XP_001649550.1	LOC5565207	ceramide-1-phosphate transfer protein	2.48518	6.1432	2.47193	1.30564	0.0001	0.000173617
	LOC5565030		6.7543	16.6751	2.46881	1.30382	5e-05	8.86602e-05
XP_021701789.1	LOC5573096	TBC1 domain family member 24 isoform X2	3.6505	8.9847	2.46122	1.29938	5e-05	8.86602e-05
XP_001659999.1	LOC5571906	syntaxin-7	8.49087	20.8858	2.4598	1.29854	5e-05	8.86602e-05
XP_001652216.1	LOC5579927	probable cytochrome P450 9f2	49.253	121.119	2.45912	1.29814	5e-05	8.86602e-05
XP_001663426.1	LOC5577550	high affinity copper uptake protein 1	29.5008	72.4528	2.45596	1.29629	5e-05	8.86602e-05
XP_001662239.2	LOC5575813	probable phospholipid hydroperoxide glutathione peroxidase isoform X3	80.1887	196.48	2.45022	1.29291	5e-05	8.86602e-05
XP_001659009.1	LOC5570230	uncharacterized protein LOC5570230	21.5029	52.6033	2.44634	1.29062	5e-05	8.86602e-05
XP_021696658.1	LOC5571302	uncharacterized protein CG5902	2.42234	5.9075	2.43876	1.28615	5e-05	8.86602e-05
XP_001657712.2	LOC5567808	NEDD4 family-interacting protein 1	21.1633	51.579	2.43719	1.28522	5e-05	8.86602e-05
XP_001650980.2	LOC5566585	glutamate--cysteine ligase regulatory subunit	8.23265	20.0461	2.43495	1.28389	5e-05	8.86602e-05
XP_001650501.2	LOC5566121	leucine-rich repeat-containing protein 59	23.9129	58.1664	2.43243	1.2824	0.0077	0.0109001
XP_021709994.1	LOC5578236	apolipoprotein D	6.95189	16.898	2.43071	1.28138	5e-05	8.86602e-05
XP_001657674.2	LOC5567773	omega-amidase NIT2	9.25088	22.4433	2.42607	1.27862	5e-05	8.86602e-05
XP_001652018.1	LOC5568081	V-type proton ATPase subunit H isoform X2	39.3119	95.3678	2.42593	1.27854	5e-05	8.86602e-05
XP_021702026.1	LOC5563793	protein MON2 homolog	3.13245	7.59702	2.42526	1.27814	5e-05	8.86602e-05
XP_021696241.1	LOC5566493	protein mesh isoform X3	153.893	373.117	2.42452	1.2777	5e-05	8.86602e-05
XP_021696771.1	LOC5570457	O-acyltransferase like protein	2.88972	7.0016	2.42293	1.27675	5e-05	8.86602e-05
XP_021701616.1	LOC5569339	carnitine O-palmitoyltransferase 2 mitochondrial	7.58341	18.368	2.42213	1.27628	5e-05	8.86602e-05
XP_001658238.1	LOC5568914	ADP-ribosylation factor-like protein 8	10.2615	24.8284	2.41957	1.27475	5e-05	8.86602e-05
XP_021709029.1	LOC5571080	V-type proton ATPase catalytic subunit A	59.8792	144.746	2.4173	1.2734	5e-05	8.86602e-05
XP_021709654.1	LOC5572238	rab3 GTPase-activating protein regulatory subunit isoform X2	4.70066	11.3577	2.41619	1.27274	5e-05	8.86602e-05
XP_001656086.1	LOC5576348	saccharopine dehydrogenase-like oxidoreductase	22.1999	53.5237	2.41099	1.26962	5e-05	8.86602e-05
XP_021706034.1	LOC5571179	uncharacterized protein LOC5571179	50.1351	120.866	2.41081	1.26952	5e-05	8.86602e-05
XP_001658235.3	LOC5568910	nuclear hormone receptor HR96	2.52124	6.07098	2.40793	1.2678	5e-05	8.86602e-05
XP_021713295.1	LOC5571624	zinc finger protein 853	3.67502	8.84414	2.40656	1.26697	5e-05	8.86602e-05
XP_021699140.1	LOC5565278	phosphatase and actin regulator 4 isoform X1	4.13037	9.92901	2.4039	1.26538	5e-05	8.86602e-05
XP_001655376.1	LOC5574816	V-type proton ATPase subunit F	68.6789	164.766	2.39908	1.26248	5e-05	8.86602e-05
XP_021695354.1	LOC5566122	adenylate cyclase type 2 isoform X1	24.01	57.5824	2.39827	1.26199	5e-05	8.86602e-05
XP_021701658.1	LOC5576051	facilitated trehalose transporter Tret1-2 homolog	9.47511	22.7127	2.39709	1.26128	5e-05	8.86602e-05
XP_001656792.2	LOC5578096	zinc carboxypeptidase	91.0689	218.024	2.39406	1.25946	5e-05	8.86602e-05
XP_021708482.1	LOC5576869	mucin-3A isoform X1	3.55644	8.50039	2.39014	1.2571	5e-05	8.86602e-05
XP_021711098.1	LOC5578012	uncharacterized protein LOC5578012	15.3825	36.7406	2.38847	1.25609	5e-05	8.86602e-05
XP_001656026.2	LOC5576245	tubulin beta-3 chain	3.95551	9.43508	2.3853	1.25417	5e-05	8.86602e-05
XP_001654008.2	LOC5572308	persulfide dioxygenase ETHE1 mitochondrial isoform X1	44.507	106.122	2.38439	1.25362	5e-05	8.86602e-05
XP_021695504.1	LOC23687882	hippocampus abundant transcript 1 protein isoform X6	7.46428	17.7691	2.38055	1.2513	5e-05	8.86602e-05
XP_001649281.2	LOC5564942	probable serine hydrolase	10.6199	25.2665	2.37917	1.25046	5e-05	8.86602e-05
XP_021713390.1	LOC5580025	ectopic P granules protein 5 homolog isoform X1	5.25349	12.4763	2.37486	1.24784	5e-05	8.86602e-05
XP_021705037.1	LOC110677813	uncharacterized protein LOC110677813	19.2239	45.6243	2.37331	1.2469	5e-05	8.86602e-05
XP_001663266.1	LOC5577178	sphingolipid delta(4)-desaturase DES1	48.1401	114.219	2.37264	1.24649	5e-05	8.86602e-05
	LOC110678443		25.3221	60.0633	2.37197	1.24609	5e-05	8.86602e-05
XP_001652392.1	LOC5568564	protein Vhl	5.84918	13.8375	2.36572	1.24228	5e-05	8.86602e-05
XP_021704845.1	LOC5573583	neural/ectodermal development factor IMP-L2 isoform X2	21.0965	49.8875	2.36473	1.24167	5e-05	8.86602e-05
XP_001663974.1	LOC5578582	glia maturation factor gamma	20.1135	47.5304	2.36311	1.24069	5e-05	8.86602e-05
XP_021695616.1	LOC5575753	peroxisomal membrane protein PMP34	23.1575	54.7236	2.3631	1.24068	5e-05	8.86602e-05
XP_001657236.2	LOC5579043	uncharacterized protein LOC5579043	23.0339	54.4069	2.36204	1.24003	5e-05	8.86602e-05
XP_021702146.1	LOC5567715	etoposide-induced protein 2,4 homolog	2.20513	5.20353	2.35974	1.23863	5e-05	8.86602e-05
XP_021707775.1	LOC5567364	RNA polymerase II elongation factor Ell isoform X3	2.86832	6.76467	2.35841	1.23781	5e-05	8.86602e-05
XP_021710483.1	LOC5568854	cytospin-A isoform X3	10.0096	23.5823	2.35597	1.23632	5e-05	8.86602e-05
XP_021710563.1	LOC5565455	N-acetylgalactosaminyltransferase 6	30.1404	71.0052	2.35581	1.23623	5e-05	8.86602e-05
XP_021707277.1	LOC5577368	GRAM domain-containing protein 2B isoform X3	16.6042	39.1133	2.35563	1.23611	5e-05	8.86602e-05
	LOC110675531		2.90306	6.837	2.3551	1.23579	0.0021	0.00316168
XP_021706629.1	LOC5567259	6-phosphogluconate dehydrogenase decarboxylating	22.1674	52.2022	2.35491	1.23567	5e-05	8.86602e-05
XP_021703697.1	LOC5569804	uncharacterized protein LOC5569804 isoform X3	14.5278	34.2089	2.35472	1.23556	5e-05	8.86602e-05
XP_001662886.2	LOC5576801	aminopeptidase N	226.158	532.292	2.35363	1.23489	5e-05	8.86602e-05
XP_021696101.1	LOC5574099	cAMP-dependent protein kinase type I regulatory subunit isoform X1	6.03692	14.2069	2.35334	1.23471	5e-05	8.86602e-05
XP_001653475.2	LOC5571163	uncharacterized protein LOC5571163	2.37691	5.59036	2.35194	1.23385	5e-05	8.86602e-05
XP_021704356.1	LOC5570810	probable peroxisomal acyl-coenzyme A oxidase 1	71.3538	167.737	2.35078	1.23314	5e-05	8.86602e-05
XP_021710460.1	LOC5566871	phosphatidylinositol phosphatase PTPRQ	29.9716	70.4523	2.35064	1.23305	5e-05	8.86602e-05
XP_001654766.1	LOC5573774	7-methylguanosine phosphate-specific 5'-nucleotidase	13.3337	31.319	2.34886	1.23196	5e-05	8.86602e-05
XP_021702494.1	LOC5565301	protein BTG1	7.23128	16.9652	2.34609	1.23026	5e-05	8.86602e-05
XP_001658844.1	LOC5569945	bleomycin hydrolase isoform X2	27.3078	64.0071	2.34391	1.22892	5e-05	8.86602e-05
XP_021699954.1	LOC5572048	F-actin-uncapping protein LRRC16A isoform X9	3.79711	8.89238	2.34188	1.22767	5e-05	8.86602e-05
XP_021705606.1	LOC5569787	eukaryotic translation initiation factor 4 gamma 2	19.2511	45.0673	2.34102	1.22714	5e-05	8.86602e-05
XP_001661208.1	LOC5574138	vacuolar protein sorting-associated protein 37B	7.5551	17.6567	2.33706	1.22469	5e-05	8.86602e-05
XP_001648904.1	LOC5564549	terminal uridylyltransferase Tailor	13.1853	30.7922	2.33534	1.22363	5e-05	8.86602e-05
XP_001652281.1	LOC5568449	sorting nexin-17	3.50607	8.18429	2.33432	1.223	5e-05	8.86602e-05
XP_021698333.1	LOC5564260	protein furry isoform X4	2.74357	6.39857	2.33221	1.2217	5e-05	8.86602e-05
XP_001660805.1	LOC5573190	uncharacterized protein LOC5573190	35.9744	83.8507	2.33084	1.22085	5e-05	8.86602e-05
XP_021697267.1	LOC5565876	transmembrane protein 135	7.16335	16.6882	2.32966	1.22012	5e-05	8.86602e-05
XP_001656237.1	LOC5576729	uncharacterized protein LOC5576729	25.8806	60.2209	2.32687	1.21839	5e-05	8.86602e-05
XP_001661987.3	LOC5575470	cytochrome P450 315a1 mitochondrial	3.09919	7.21074	2.32665	1.21826	5e-05	8.86602e-05
XP_001651217.2	LOC5566808	sorting nexin-2	5.01146	11.6584	2.32635	1.21807	5e-05	8.86602e-05
XP_021702505.1	LOC5565303	phosphatidylcholine:ceramide cholinephosphotransferase 1 isoform X3	2.28325	5.29657	2.31975	1.21397	5e-05	8.86602e-05
XP_001654510.2	LOC5573294	xanthine dehydrogenase	4.14029	9.59987	2.31865	1.21328	5e-05	8.86602e-05
XP_021707242.1	LOC5566316	dnaJ homolog subfamily B member 6 isoform X1	23.7012	54.9249	2.31739	1.2125	5e-05	8.86602e-05
XP_021699635.1	LOC5567497	uncharacterized protein LOC5567497 isoform X2	8.90273	20.624	2.31659	1.212	5e-05	8.86602e-05
XP_001657095.2	LOC5578696	phosphofurin acidic cluster sorting protein 2 isoform X1	5.13294	11.8758	2.31364	1.21017	5e-05	8.86602e-05
XP_001657368.2	LOC5567352	vanin-like protein 1	3.61658	8.36686	2.31347	1.21006	5e-05	8.86602e-05
XP_001653891.1	LOC5580008	cathepsin B-like cysteine proteinase 3	3.14693	7.27545	2.31192	1.20909	0.02755	0.0364106
XP_001654991.1	LOC5573953	palmitoyltransferase ZDHHC3	4.63689	10.7155	2.31092	1.20847	5e-05	8.86602e-05
XP_021698585.1	LOC5577966	toll-like receptor 13 isoform X2	29.6551	68.5227	2.31065	1.2083	5e-05	8.86602e-05
XP_021695560.1	LOC110675318	V-type proton ATPase subunit d 1	43.1829	99.6487	2.3076	1.20639	5e-05	8.86602e-05
XP_001650261.2	LOC5565900	carbohydrate sulfotransferase 11	19.7406	45.4645	2.3031	1.20357	5e-05	8.86602e-05
XP_001659805.1	LOC5571611	major facilitator superfamily domain-containing protein 8	5.4929	12.6469	2.30241	1.20314	5e-05	8.86602e-05
XP_021709131.1	LOC5579183	uncharacterized protein LOC5579183	2.95447	6.79731	2.30069	1.20206	5e-05	8.86602e-05
XP_011493542.1	LOC5573292	charged multivesicular body protein 6	8.89062	20.4488	2.30004	1.20166	5e-05	8.86602e-05
XP_001652724.2	LOC5569121	mucin-17 isoform X1	3.31778	7.62167	2.29722	1.19989	5e-05	8.86602e-05
XP_021695152.1	LOC5572115	transmembrane channel-like protein 5	20.5369	47.1448	2.29561	1.19888	5e-05	8.86602e-05
XP_021694476.1	LOC5566229	rab11 family-interacting protein 5 isoform X2	3.89259	8.93016	2.29414	1.19796	5e-05	8.86602e-05
XP_021707527.1	LOC5571583	E3 ubiquitin-protein ligase UBR1	7.46225	17.1059	2.29232	1.19681	5e-05	8.86602e-05
XP_001648560.2	LOC5564223	zinc finger protein 784	2.29925	5.26605	2.29033	1.19556	5e-05	8.86602e-05
XP_021701142.1	LOC5566521	carnitine O-palmitoyltransferase 1 liver isoform isoform X1	11.3252	25.9323	2.28979	1.19521	5e-05	8.86602e-05
XP_021700489.1	LOC5569512	probable phospholipid-transporting ATPase VD isoform X1	3.23641	7.4079	2.28893	1.19467	5e-05	8.86602e-05
XP_001658314.1	LOC5569085	WD repeat and FYVE domain-containing protein 2	8.36064	19.1368	2.28892	1.19466	5e-05	8.86602e-05
XP_021707489.1	LOC5572946	ubiquitin carboxyl-terminal hydrolase 32 isoform X1	3.73484	8.5449	2.28789	1.19402	5e-05	8.86602e-05
XP_021705039.1	LOC5574220	long-chain-fatty-acid--CoA ligase 4 isoform X1	10.1988	23.3201	2.28655	1.19317	5e-05	8.86602e-05
XP_021698305.1	LOC5572548	E3 ubiquitin-protein ligase znrf2 isoform X2	13.0233	29.7726	2.2861	1.19289	5e-05	8.86602e-05
XP_001660152.2	LOC5572046	scavenger receptor class B member 1	29.1918	66.7159	2.28543	1.19247	5e-05	8.86602e-05
XP_001664078.2	LOC5578867	uncharacterized protein LOC5578867	4.71745	10.7722	2.28348	1.19123	5e-05	8.86602e-05
XP_021711981.1	LOC110680484	NADPH-dependent diflavin oxidoreductase 1-like	3.11317	7.10425	2.282	1.1903	0.00055	0.000885156
XP_021698070.1	LOC5566824	PDZ and LIM domain protein Zasp isoform X1	16.1297	36.7451	2.2781	1.18783	5e-05	8.86602e-05
XP_021708206.1	LOC5574780	switch-associated protein 70	4.89045	11.1133	2.27245	1.18425	5e-05	8.86602e-05
XP_021712584.1	LOC110673984	sphingosine-1-phosphate lyase-like	4.19351	9.52675	2.27178	1.18383	5e-05	8.86602e-05
XP_001655467.1	LOC5574994	protein yippee	21.0756	47.8747	2.27157	1.18369	5e-05	8.86602e-05
XP_001653428.2	LOC5571000	m7GpppX diphosphatase isoform X2	7.35366	16.6751	2.26759	1.18116	5e-05	8.86602e-05
XP_001663793.1	LOC5578267	ribonuclease kappa	129.416	293.444	2.26745	1.18107	5e-05	8.86602e-05
XP_021693815.1	LOC5576802	aminopeptidase N	18.3393	41.5686	2.26664	1.18056	5e-05	8.86602e-05
XP_021698005.1	LOC5573997	mitogen-activated protein kinase kinase kinase 11 isoform X1	2.81286	6.36696	2.26352	1.17857	5e-05	8.86602e-05
XP_021693704.1	LOC5576198	uncharacterized protein LOC5576198	17.029	38.3375	2.25131	1.17076	5e-05	8.86602e-05
XP_021700013.1	LOC5569986	transmembrane and coiled-coil domains protein 2 isoform X1	4.11894	9.25847	2.24778	1.1685	5e-05	8.86602e-05
XP_001658000.3	LOC5568346	glutathione S-transferase 1	4.87585	10.9377	2.24324	1.16558	5e-05	8.86602e-05
XP_001652380.1	LOC5568552	cation-dependent mannose-6-phosphate receptor	17.4505	39.0809	2.23953	1.1632	5e-05	8.86602e-05
XP_001652449.1	LOC5568617	endothelial lipase isoform X1	22.2572	49.8226	2.23849	1.16253	5e-05	8.86602e-05
XP_001661305.2	LOC5574250	GRAM domain-containing protein 1B	14.4809	32.4098	2.23811	1.16228	5e-05	8.86602e-05
XP_021708066.1	LOC5563589	secretory carrier-associated membrane protein 2 isoform X1	24.8955	55.6909	2.23699	1.16156	5e-05	8.86602e-05
XP_001651351.1	LOC5566936	serine incorporator 1 isoform X1	32.0502	71.6685	2.23613	1.16101	5e-05	8.86602e-05
XP_021702531.1	LOC5565323	protein phosphatase 1L isoform X2	23.6325	52.8303	2.23549	1.16059	5e-05	8.86602e-05
XP_021697622.1	LOC5572751	SEC14-like protein 2	13.7038	30.627	2.23493	1.16023	5e-05	8.86602e-05
XP_001662248.1	LOC5575820	uncharacterized protein LOC5575820 isoform X2	23.5369	52.5941	2.23454	1.15998	5e-05	8.86602e-05
XP_021713405.1	LOC5580194	plastin-1 isoform X1	41.7653	93.3038	2.234	1.15963	5e-05	8.86602e-05
XP_021699467.1	LOC5570347	palmitoyltransferase app isoform X1	9.86637	22.039	2.23375	1.15947	5e-05	8.86602e-05
	LOC5571433		9.8681	22.0237	2.23181	1.15821	5e-05	8.86602e-05
	LOC5570830		6.38189	14.2262	2.22915	1.15649	5e-05	8.86602e-05
XP_021705395.1	LOC5577227	B-cell receptor-associated protein 31 isoform X2	48.1886	107.311	2.2269	1.15503	5e-05	8.86602e-05
XP_021709010.1	LOC5564645	casein kinase I isoform X1	16.793	37.3816	2.22602	1.15447	5e-05	8.86602e-05
XP_021700440.1	LOC5576468	phosphatidylinositol 4 5-bisphosphate 3-kinase catalytic subunit beta isoform	2.65369	5.90651	2.22577	1.15431	5e-05	8.86602e-05
XP_001658223.2	LOC5568900	rhythmically expressed gene 5 protein	12.1401	26.999	2.22395	1.15313	5e-05	8.86602e-05
XP_011493702.1	LOC5577267	charged multivesicular body protein 1b-2	25.1443	55.8727	2.22208	1.15191	5e-05	8.86602e-05
XP_021701754.1	LOC5564530	solute carrier family 12 member 9 isoform X1	7.68119	17.063	2.2214	1.15147	5e-05	8.86602e-05
XP_021697655.1	LOC5576163	UDP-N-acetylglucosamine--peptide N-acetylglucosaminyltransferase 110 kDa subunit isoform X2	10.0913	22.416	2.22132	1.15142	5e-05	8.86602e-05
XP_001651458.1	LOC5567068	V-type proton ATPase subunit B	24.9806	55.469	2.22048	1.15087	5e-05	8.86602e-05
XP_001653357.2	LOC5570852	ATP-binding cassette sub-family G member 1	18.722	41.5566	2.21967	1.15034	5e-05	8.86602e-05
XP_021701272.1	LOC5574507	alpha-taxilin	3.32658	7.37845	2.21803	1.14928	5e-05	8.86602e-05
XP_021699666.1	LOC5578270	calsyntenin-1	13.1855	29.2412	2.21768	1.14905	5e-05	8.86602e-05
XP_021705158.1	LOC5576099	galactokinase isoform X2	24.9393	55.2864	2.21684	1.1485	5e-05	8.86602e-05
XP_001654992.2	LOC5573954	signal transducing adapter molecule 2	5.00655	11.0966	2.21642	1.14823	5e-05	8.86602e-05
XP_001653055.1	LOC5570069	geranylgeranyl transferase type-2 subunit beta	6.71752	14.8712	2.21379	1.14652	5e-05	8.86602e-05
XP_021699737.1	LOC5580055	leucine-rich repeat flightless-interacting protein 2 isoform X3	7.46994	16.5231	2.21195	1.14532	5e-05	8.86602e-05
XP_001657556.2	LOC5567565	lysosomal aspartic protease	119.522	263.996	2.20876	1.14324	5e-05	8.86602e-05
XP_021705035.1	LOC5564165	tetraspanin-33	3.25435	7.18708	2.20845	1.14304	5e-05	8.86602e-05
XP_021711350.1	LOC5575278	glutathione S-transferase isoform X3	176.47	389.535	2.20737	1.14233	5e-05	8.86602e-05
XP_021709995.1	LOC5574076	tyrosine-protein phosphatase non-receptor type 23 isoform X1	3.11472	6.87454	2.20711	1.14216	5e-05	8.86602e-05
XP_021698952.1	LOC5574270	integrin alpha-PS3	10.5432	23.2652	2.20665	1.14186	5e-05	8.86602e-05
XP_021697400.1	LOC5579978	syntaxin-7	15.4434	34.0558	2.2052	1.14091	5e-05	8.86602e-05
XP_001653091.2	LOC5570111	trypsin alpha-3	66.1091	145.434	2.19991	1.13744	5e-05	8.86602e-05
XP_021696446.1	LOC5570533	uncharacterized protein LOC5570533	2.38652	5.24948	2.19964	1.13727	5e-05	8.86602e-05
XP_001657239.1	LOC5579045	glutaredoxin-C4 isoform X2	69.7028	153.154	2.19724	1.13569	5e-05	8.86602e-05
XP_021695130.1	LOC110674873	uncharacterized protein LOC110674873 isoform X2	4.24196	9.31953	2.19699	1.13553	5e-05	8.86602e-05
XP_001650813.1	LOC5566450	syntenin-1	35.8483	78.7437	2.19658	1.13526	5e-05	8.86602e-05
XP_001652542.1	LOC5568715	transmembrane protein 14 homolog	11.1711	24.5073	2.19381	1.13344	5e-05	8.86602e-05
XP_001654757.1	LOC5573732	V-type proton ATPase 16 kDa proteolipid subunit	336.029	736.858	2.19284	1.1328	5e-05	8.86602e-05
XP_001663319.1	LOC5577284	Na(+)/H(+) exchange regulatory cofactor NHE-RF1	14.4255	31.6325	2.19282	1.13279	5e-05	8.86602e-05
XP_001660913.1	LOC5573515	zinc finger protein ubi-d4	4.58533	10.0541	2.19267	1.13269	5e-05	8.86602e-05
XP_021701872.1	LOC5569031	PQ-loop repeat-containing protein 1 isoform X1	6.18567	13.5607	2.19228	1.13243	5e-05	8.86602e-05
XP_001652716.2	LOC5569117	dihydrofolate reductase	4.53237	9.93545	2.19211	1.13232	5e-05	8.86602e-05
XP_001658058.1	LOC5568403	lipid storage droplets surface-binding protein 2	38.6491	84.5103	2.1866	1.12869	5e-05	8.86602e-05
XP_001663012.2	LOC5576915	uncharacterized protein LOC5576915	203.129	443.717	2.18441	1.12724	5e-05	8.86602e-05
XP_001652218.2	LOC5579929	probable cytochrome P450 9f2	89.4825	195.422	2.18391	1.12692	5e-05	8.86602e-05
XP_001657836.1	LOC5568014	partitioning defective 6 homolog beta	5.10839	11.1411	2.18094	1.12495	5e-05	8.86602e-05
XP_001651771.2	LOC5567341	serine protease inhibitor dipetalogastin	1825.65	3975.12	2.17737	1.12259	5e-05	8.86602e-05
XP_021697052.1	LOC5568326	serine/threonine-protein kinase mig-15 isoform X1	7.97437	17.3618	2.1772	1.12247	5e-05	8.86602e-05
XP_001653258.1	LOC5570591	DNA damage-regulated autophagy modulator protein 1	6.05371	13.1511	2.1724	1.11929	5e-05	8.86602e-05
XP_011493668.1	LOC5576266	26S proteasome non-ATPase regulatory subunit 11	25.1292	54.5667	2.17145	1.11866	5e-05	8.86602e-05
XP_021693795.1	LOC5565601	LIM domain-containing protein jub isoform X1	2.54934	5.53425	2.17086	1.11826	5e-05	8.86602e-05
XP_001659942.1	LOC5571810	protein odr-4 homolog	10.8159	23.4603	2.16906	1.11707	5e-05	8.86602e-05
	LOC110676506		5.08252	11.0183	2.16788	1.11629	5e-05	8.86602e-05
XP_001653675.1	LOC5571531	probable cytochrome P450 6a20	4.17814	9.03673	2.16286	1.11294	5e-05	8.86602e-05
XP_001649939.1	LOC5565582	charged multivesicular body protein 7	2.77708	6.00492	2.16231	1.11258	5e-05	8.86602e-05
XP_021697834.1	LOC5563747	TBC1 domain family member 9	4.47567	9.67341	2.16133	1.11192	5e-05	8.86602e-05
XP_021695777.1	LOC5576631	facilitated trehalose transporter Tret1-2 homolog	13.5253	29.2088	2.15957	1.11074	5e-05	8.86602e-05
XP_021710748.1	LOC5567370	zinc finger FYVE domain-containing protein 1 isoform X2	4.65763	10.0532	2.15844	1.10999	5e-05	8.86602e-05
XP_001653737.2	LOC5571642	probable aminopeptidase NPEPL1	17.5405	37.858	2.15832	1.10991	5e-05	8.86602e-05
XP_021698095.1	LOC5566822	matrix metalloproteinase-14 isoform X3	18.1279	39.0698	2.15523	1.10784	5e-05	8.86602e-05
XP_011493496.1	LOC5572193	receptor expression-enhancing protein 5 isoform X1	78.9281	170.078	2.15485	1.10759	5e-05	8.86602e-05
XP_021701632.1	LOC110676785	uncharacterized protein LOC110676785	5.22444	11.2553	2.15436	1.10726	5e-05	8.86602e-05
XP_001655244.1	LOC5574667	annexin B9 isoform X9	87.942	189.306	2.15262	1.1061	5e-05	8.86602e-05
XP_001656773.1	LOC5578080	uncharacterized protein LOC5578080	4.3202	9.29913	2.15248	1.106	0.0002	0.000337946
XP_021693096.1	LOC5566478	equilibrative nucleoside transporter 1	6.65909	14.3102	2.14897	1.10365	5e-05	8.86602e-05
XP_021706379.1	LOC110678092	uncharacterized protein LOC110678092	14.5353	31.2221	2.14802	1.10301	5e-05	8.86602e-05
XP_021693952.1	LOC5568348	uncharacterized protein LOC5568348	3.86042	8.28414	2.14592	1.10159	5e-05	8.86602e-05
XP_021701325.1	LOC5568816	protein son of sevenless isoform X1	3.01318	6.46602	2.14591	1.10159	5e-05	8.86602e-05
XP_021704931.1	LOC5568502	histone-lysine N-methyltransferase H3 lysine-79 specific isoform X11	13.4584	28.8407	2.14295	1.0996	5e-05	8.86602e-05
	LOC5580073		277.356	593.801	2.14093	1.09824	5e-05	8.86602e-05
XP_001659957.1	LOC5571825	charged multivesicular body protein 4b	19.4369	41.5602	2.13821	1.0964	5e-05	8.86602e-05
XP_001653095.2	LOC5570115	myeloblastin	83.2801	177.894	2.13609	1.09497	5e-05	8.86602e-05
XP_021705284.1	LOC110677861	uncharacterized protein LOC110677861	3.15636	6.74196	2.13599	1.09491	5e-05	8.86602e-05
XP_001659549.2	LOC5571109	UDP-glucuronosyltransferase 2C1	4.11766	8.78549	2.13361	1.0933	0.01655	0.0225133
XP_021700929.1	LOC5570707	T-complex protein 11-like protein 1 isoform X2	19.4007	41.2798	2.12775	1.08933	5e-05	8.86602e-05
XP_001659918.1	LOC5571789	ras-related protein Rab-11B	44.5746	94.7638	2.12596	1.08811	5e-05	8.86602e-05
XP_001662370.2	LOC5576045	peptidyl-prolyl cis-trans isomerase FKBP8 isoform X1	18.3275	38.8831	2.12157	1.08513	5e-05	8.86602e-05
XP_021695035.1	LOC5565195	mitochondrial coenzyme A transporter SLC25A42	8.06224	17.097	2.12063	1.08449	5e-05	8.86602e-05
XP_021700392.1	LOC5578149	cullin-1	11.2558	23.8503	2.11893	1.08334	5e-05	8.86602e-05
XP_021694665.1	LOC23687935	cyclic AMP response element-binding protein B isoform X1	11.0874	23.4872	2.11837	1.08295	5e-05	8.86602e-05
XP_021704297.1	LOC5573215	cysteine-rich motor neuron 1 protein isoform X3	4.99274	10.5585	2.11477	1.0805	5e-05	8.86602e-05
XP_021703132.1	LOC5571544	probable cytochrome P450 6d4	237.954	503.085	2.11421	1.08012	5e-05	8.86602e-05
XP_021706127.1	LOC5579092	serine/threonine-protein kinase ULK2 isoform X2	4.01692	8.4869	2.11279	1.07915	5e-05	8.86602e-05
XP_001654529.1	LOC5573309	CSC1-like protein 1	9.86305	20.8217	2.11108	1.07798	5e-05	8.86602e-05
XP_021710335.1	LOC5573979	sodium-independent sulfate anion transporter	11.5585	24.3774	2.10905	1.07659	5e-05	8.86602e-05
XP_001652487.1	LOC5568653	probable cytochrome P450 28a5	43.8112	92.2021	2.10453	1.0735	5e-05	8.86602e-05
XP_001662014.1	LOC5575495	protein LSM14 homolog B isoform X2	9.6033	20.2047	2.10393	1.07309	5e-05	8.86602e-05
XP_021705046.1	LOC5573470	zinc transporter 10	7.21315	15.1685	2.1029	1.07238	5e-05	8.86602e-05
XP_001653598.1	LOC5571295	uncharacterized protein LOC5571295 isoform X2	5.40653	11.3645	2.102	1.07176	0.00045	0.000730421
XP_001661021.2	LOC5573696	trehalose-phosphate phosphatase B	13.9892	29.3978	2.10146	1.07139	5e-05	8.86602e-05
	LOC5570219		267.872	562.551	2.10007	1.07044	5e-05	8.86602e-05
XP_001655182.1	LOC5574529	aminoacylase-1B isoform X2	44.1475	92.6851	2.09944	1.07001	5e-05	8.86602e-05
XP_021694131.1	LOC5565161	band 4,1-like protein 5	2.63713	5.5349	2.09883	1.06959	5e-05	8.86602e-05
XP_001651882.1	LOC5567853	PX domain-containing protein kinase-like protein	6.56549	13.7653	2.09661	1.06806	5e-05	8.86602e-05
XP_021705958.1	LOC5579926	cytochrome P450 9e2	32.5764	68.2895	2.09629	1.06784	5e-05	8.86602e-05
XP_021710947.1	LOC5571113	uncharacterized protein LOC5571113 isoform X1	28.0896	58.8568	2.09532	1.06717	5e-05	8.86602e-05
XP_021695260.1	LOC5569564	chloride intracellular channel exc-4 isoform X3	24.7245	51.7718	2.09395	1.06623	5e-05	8.86602e-05
XP_021697031.1	LOC5574902	ras-like GTP-binding protein RhoL isoform X2	38.8516	81.2063	2.09017	1.06362	5e-05	8.86602e-05
XP_021709438.1	LOC5574577	protein pellino	6.18368	12.9138	2.08837	1.06238	5e-05	8.86602e-05
XP_021710949.1	LOC5575012	probable protein phosphatase 2C T23F11,1	6.19614	12.9365	2.08783	1.06201	5e-05	8.86602e-05
XP_021695358.1	LOC5566142	phosphatidate phosphatase LPIN3	8.91696	18.6124	2.0873	1.06164	0.0213	0.0286215
XP_021701335.1	LOC5568821	transmembrane protein 62 isoform X1	4.37885	9.13555	2.08629	1.06094	5e-05	8.86602e-05
XP_021698909.1	LOC110676221	uncharacterized protein LOC110676221	37.2163	77.5859	2.08473	1.05986	5e-05	8.86602e-05
XP_021698717.1	LOC5565970	protein artichoke	10.9337	22.7763	2.08313	1.05875	5e-05	8.86602e-05
XP_021696113.1	LOC5574095	uncharacterized protein LOC5574095 isoform X1	3.98373	8.29838	2.08307	1.05871	0.0005	0.000808532
XP_021696794.1	LOC23687462	uncharacterized protein LOC23687462	35.8503	74.6635	2.08265	1.05842	5e-05	8.86602e-05
XP_001648674.1	LOC5564314	5-oxoprolinase	9.55615	19.8896	2.08134	1.05751	5e-05	8.86602e-05
XP_001661590.1	LOC5574675	juvenile hormone epoxide hydrolase	4.96313	10.3276	2.08086	1.05718	0.00025	0.000417519
XP_001657011.1	LOC5578589	uncharacterized protein LOC5578589	459.29	955.7	2.08082	1.05715	0.0032	0.00471736
XP_021698649.1	LOC5565863	cyclin-dependent kinase 14 isoform X1	3.65711	7.60704	2.08007	1.05663	5e-05	8.86602e-05
XP_021709351.1	LOC5575487	ATP-binding cassette sub-family G member 4	6.91072	14.3523	2.07682	1.05437	5e-05	8.86602e-05
XP_001655791.1	LOC5575645	calmodulin	58.1277	120.566	2.07416	1.05253	5e-05	8.86602e-05
XP_001654593.1	LOC5573419	b(0 +)-type amino acid transporter 1	9.38609	19.4512	2.07234	1.05126	5e-05	8.86602e-05
XP_021712696.1	LOC110681235	S-adenosylmethionine decarboxylase proenzyme-like	6.49537	13.4596	2.07218	1.05115	5e-05	8.86602e-05
XP_021712511.1	LOC110681054	uncharacterized protein LOC110681054	464.813	962.826	2.07143	1.05062	5e-05	8.86602e-05
XP_001649910.1	LOC5565550	DAZ-associated protein 2	5.9752	12.37	2.07022	1.04979	5e-05	8.86602e-05
	LOC110680320		9.21922	19.0729	2.06882	1.04881	5e-05	8.86602e-05
	LOC5564087		2.60757	5.39434	2.06872	1.04874	5e-05	8.86602e-05
XP_001653665.1	LOC5571413	ubiquitin fusion degradation protein 1 homolog isoform X2	8.70643	18.0095	2.06853	1.0486	5e-05	8.86602e-05
XP_001653580.1	LOC5571279	peptidyl-alpha-hydroxyglycine alpha-amidating lyase 1	5.50429	11.3774	2.06701	1.04754	5e-05	8.86602e-05
XP_001650607.1	LOC5566233	syntaxin-8	14.2963	29.5433	2.0665	1.04719	5e-05	8.86602e-05
XP_001649386.2	LOC5565072	putative inositol monophosphatase 3	2.50598	5.17514	2.06512	1.04622	5e-05	8.86602e-05
XP_021710632.1	LOC5574668	serine/threonine-protein kinase/endoribonuclease IRE1	7.01379	14.4644	2.06228	1.04424	5e-05	8.86602e-05
XP_001657083.2	LOC5578684	stearoyl-CoA desaturase 5	177.961	366.585	2.05992	1.04259	5e-05	8.86602e-05
XP_021695404.1	LOC5566119	V-type proton ATPase subunit C isoform X2	23.9837	49.3974	2.05962	1.04238	5e-05	8.86602e-05
XP_001656134.1	LOC5576440	CD63 antigen	711.403	1464.76	2.05897	1.04193	5e-05	8.86602e-05
XP_001657019.1	LOC5578596	F-actin-capping protein subunit alpha	11.9105	24.5085	2.05772	1.04105	5e-05	8.86602e-05
XP_001661964.1	LOC5575448	ER degradation-enhancing alpha-mannosidase-like protein 3	7.94917	16.3125	2.0521	1.0371	5e-05	8.86602e-05
XP_001655215.2	LOC5574592	renin receptor	112.12	230.067	2.05197	1.03701	5e-05	8.86602e-05
XP_001658936.1	LOC5570057	protein GUCD1	2.69849	5.53212	2.05008	1.03568	0.0184	0.024887
XP_021697902.1	LOC5575134	uncharacterized protein LOC5575134 isoform X1	3.19876	6.55484	2.04918	1.03505	5e-05	8.86602e-05
XP_021710543.1	LOC5579028	tumor necrosis factor alpha-induced protein 8-like protein isoform X2	9.52731	19.5152	2.04834	1.03446	5e-05	8.86602e-05
XP_021699294.1	LOC110676293	lysozyme-like	29.0565	59.49	2.04739	1.03379	5e-05	8.86602e-05
XP_021713247.1	LOC5566555	cation-independent mannose-6-phosphate receptor	19.3661	39.6413	2.04694	1.03347	5e-05	8.86602e-05
XP_001648267.1	LOC5563945	solute carrier family 52 riboflavin transporter member 3-A	21.6842	44.3771	2.04652	1.03317	5e-05	8.86602e-05
XP_001648388.2	LOC5564033	uncharacterized protein LOC5564033	9.35619	19.1415	2.04586	1.03271	5e-05	8.86602e-05
XP_001657297.2	LOC5579102	SH3 domain-binding protein 5 homolog isoform X2	4.93825	10.0988	2.04502	1.03211	5e-05	8.86602e-05
XP_001649426.1	LOC5565083	adiponectin receptor protein	51.2983	104.87	2.04432	1.03162	5e-05	8.86602e-05
XP_001657950.2	LOC5568254	angiopoietin-related protein 6 isoform X2	75.3548	154.016	2.04388	1.03131	5e-05	8.86602e-05
XP_001652254.1	LOC5568426	delta-1-pyrroline-5-carboxylate synthase	40.6982	83.1716	2.04362	1.03113	5e-05	8.86602e-05
XP_001655778.2	LOC5575633	cryptochrome-1	6.713	13.7091	2.04217	1.0301	5e-05	8.86602e-05
XP_001653066.1	LOC5570080	charged multivesicular body protein 2a	37.6024	76.78	2.04189	1.02991	5e-05	8.86602e-05
XP_001660326.1	LOC5572369	2-hydroxyacyl-CoA lyase 1	11.2356	22.9393	2.04166	1.02974	5e-05	8.86602e-05
XP_001658955.1	LOC5570153	uncharacterized protein LOC5570153	3.97158	8.09939	2.03934	1.0281	5e-05	8.86602e-05
XP_021699173.1	LOC5577289	ras-like GTP-binding protein Rho1 isoform X1	103.207	210.461	2.03921	1.02801	5e-05	8.86602e-05
XP_021706793.1	LOC5571458	protein crumbs isoform X1	2.69682	5.49147	2.03628	1.02593	5e-05	8.86602e-05
XP_021711286.1	LOC5567322	putative tricarboxylate transport protein mitochondrial	14.6754	29.8773	2.03588	1.02565	5e-05	8.86602e-05
XP_001658305.2	LOC5569075	uncharacterized protein LOC5569075	17.9389	36.4925	2.03427	1.02451	5e-05	8.86602e-05
XP_021708608.1	LOC5571916	putative helicase MOV-10	18.4649	37.5619	2.03423	1.02448	5e-05	8.86602e-05
XP_001649532.2	LOC5565181	actin	31.2801	63.5845	2.03275	1.02343	5e-05	8.86602e-05
XP_021694810.1	LOC5564091	uncharacterized protein LOC5564091 isoform X2	13.4614	27.3562	2.0322	1.02304	5e-05	8.86602e-05
XP_001661299.1	LOC5574244	V-type proton ATPase subunit d 1	9.85823	20.0336	2.03217	1.02302	5e-05	8.86602e-05
XP_021701718.1	LOC5574881	chitinase domain-containing protein 1	4.25464	8.64158	2.0311	1.02226	5e-05	8.86602e-05
XP_001657208.2	LOC5578922	uncharacterized protein LOC5578922	270.137	548.323	2.0298	1.02133	5e-05	8.86602e-05
XP_021699297.1	LOC5578843	homeodomain-interacting protein kinase 2 isoform X1	3.34183	6.77863	2.02842	1.02036	5e-05	8.86602e-05
XP_001662449.2	LOC5576104	protein FAM177A1	9.25905	18.7641	2.02657	1.01904	5e-05	8.86602e-05
XP_001654894.1	LOC5573863	lysosome-associated membrane glycoprotein 1	141.31	286.19	2.02526	1.01811	5e-05	8.86602e-05
XP_021700063.1	LOC5564409	pheromone-processing carboxypeptidase KEX1 isoform X2	9.31221	18.8437	2.02355	1.01689	5e-05	8.86602e-05
XP_001658166.2	LOC5568801	magnesium transporter NIPA2	17.3912	35.1803	2.02288	1.01641	5e-05	8.86602e-05
XP_021695465.1	LOC5571447	epsin-1 isoform X1	19.3874	39.2063	2.02226	1.01597	5e-05	8.86602e-05
XP_001660636.1	LOC5572900	equilibrative nucleoside transporter 1	3.88439	7.8536	2.02184	1.01567	5e-05	8.86602e-05
XP_021706483.1	LOC5573735	phospholipase D1	11.5608	23.3529	2.02001	1.01436	5e-05	8.86602e-05
XP_021698831.1	LOC110676201	myrosinase 1-like	17.358	35.0343	2.01834	1.01317	5e-05	8.86602e-05
XP_001650274.2	LOC5565896	UDP-glucuronosyltransferase 1-3	26.4606	53.3729	2.01707	1.01226	5e-05	8.86602e-05
XP_001652606.1	LOC5568881	tumor protein D54 isoform X5	31.674	63.8667	2.01638	1.01176	5e-05	8.86602e-05
XP_021697480.1	LOC5578257	uncharacterized protein LOC5578257 isoform X1	4.79606	9.6598	2.01411	1.01014	5e-05	8.86602e-05
	LOC110677652		8.38515	16.8704	2.01194	1.00859	5e-05	8.86602e-05
XP_021693472.1	LOC5569644	uncharacterized protein LOC5569644	32.5096	65.339	2.00984	1.00708	5e-05	8.86602e-05
XP_021704701.1	LOC5565728	probable cytochrome P450 6g2 isoform X1	6.1786	12.4099	2.00853	1.00614	5e-05	8.86602e-05
XP_001649465.2	LOC5565121	homocysteine-responsive endoplasmic reticulum-resident ubiquitin-like domain member 2 protein isoform X1	34.3461	68.9652	2.00795	1.00572	5e-05	8.86602e-05
XP_001649762.2	LOC5565418	ATP-dependent (S)-NAD(P)H-hydrate dehydratase	8.41096	16.8793	2.00682	1.00491	5e-05	8.86602e-05
XP_021696948.1	LOC5576410	NF-kappa-B essential modulator	4.85058	9.7259	2.0051	1.00367	5e-05	8.86602e-05
XP_001659693.2	LOC5571441	uncharacterized protein LOC5571441	4.27905	8.56779	2.00226	1.00163	5e-05	8.86602e-05
XP_021709550.1	LOC5575301	methionine-R-sulfoxide reductase B1 isoform X3	25.0661	50.1492	2.00068	1.00049	5e-05	8.86602e-05
XP_001649589.1	LOC5565249	TBC1 domain family member 23	9.0987	18.1927	1.99948	0.999627	5e-05	8.86602e-05
XP_021709733.1	LOC5570552	protein peste	13.0202	26.0307	1.99926	0.999462	5e-05	8.86602e-05
XP_001650215.1	LOC5565837	basic salivary proline-rich protein 4	5.79503	11.5769	1.99773	0.998361	5e-05	8.86602e-05
XP_021693033.1	LOC5573797	transcription elongation factor B polypeptide 3	3.66364	7.31482	1.9966	0.997545	5e-05	8.86602e-05
XP_021693046.1	LOC5573469	transcription factor cwo isoform X1	16.1347	32.2064	1.9961	0.997181	5e-05	8.86602e-05
XP_021699897.1	LOC5574640	putative 1-phosphatidylinositol 3-phosphate 5-kinase	7.14003	14.245	1.99509	0.996454	5e-05	8.86602e-05
XP_021704145.1	LOC5572255	rhomboid-related protein 2 isoform X2	10.538	21.021	1.99478	0.99623	5e-05	8.86602e-05
	LOC5564183		8.61764	17.1849	1.99415	0.995777	5e-05	8.86602e-05
XP_001649212.2	LOC5564860	ATP-dependent RNA helicase bel	29.3341	58.4711	1.99328	0.995145	5e-05	8.86602e-05
XP_021700630.1	LOC5570907	phosphoglucomutase-2	3.27915	6.53174	1.9919	0.994145	0.01125	0.0156175
XP_021711486.1	LOC5570234	GTP-binding protein Rheb homolog	15.619	31.0905	1.99056	0.993172	5e-05	8.86602e-05
	LOC110681159		16.5399	32.8555	1.98644	0.990184	5e-05	8.86602e-05
XP_021706052.1	LOC23687646	lysosomal alpha-glucosidase	60.5293	120.237	1.98643	0.990175	5e-05	8.86602e-05
XP_001653480.2	LOC5571172	uncharacterized protein C05D11,1	10.3221	20.4788	1.98398	0.988395	5e-05	8.86602e-05
XP_001662131.2	LOC5575671	xanthine dehydrogenase	8.02311	15.9149	1.98363	0.988145	5e-05	8.86602e-05
XP_001659425.2	LOC5570959	mothers against decapentaplegic homolog 3	13.5122	26.7999	1.98339	0.987965	5e-05	8.86602e-05
XP_001650303.1	LOC5565927	ras-related protein Rab-1A	44.3086	87.6651	1.97851	0.984416	5e-05	8.86602e-05
XP_021698487.1	LOC5569604	nucleobindin-2	19.0527	37.6913	1.97827	0.984236	5e-05	8.86602e-05
XP_001655999.2	LOC5576221	cathepsin L	142.879	281.948	1.97333	0.980635	5e-05	8.86602e-05
XP_021694030.1	LOC5578392	uncharacterized protein LOC5578392 isoform X2	22.5451	44.4748	1.9727	0.980174	5e-05	8.86602e-05
XP_001651472.2	LOC5567076	probable low-specificity L-threonine aldolase 2	36.7917	72.5452	1.97178	0.9795	5e-05	8.86602e-05
XP_021710627.1	LOC5567898	epoxide hydrolase 1	66.1208	130.367	1.97165	0.979403	5e-05	8.86602e-05
XP_001662672.2	LOC5576478	26S proteasome non-ATPase regulatory subunit 1	7.95378	15.6765	1.97095	0.978891	5e-05	8.86602e-05
XP_001662710.2	LOC5576518	probable phosphoserine aminotransferase	61.0618	120.275	1.96973	0.977995	5e-05	8.86602e-05
XP_021696881.1	LOC5565667	geranylgeranyl pyrophosphate synthase	3.98802	7.84872	1.96807	0.976785	5e-05	8.86602e-05
XP_001663067.1	LOC5576972	UDP-glucuronosyltransferase 2B31	67.5931	132.815	1.96492	0.97447	5e-05	8.86602e-05
XP_021702518.1	LOC5565300	trafficking kinesin-binding protein milt isoform X5	26.7789	52.575	1.9633	0.97328	5e-05	8.86602e-05
XP_001654322.2	LOC5572994	selenium-binding protein 1-B	16.9321	33.2389	1.96307	0.973112	5e-05	8.86602e-05
XP_001660429.2	LOC5572481	uncharacterized protein LOC5572481	2.7069	5.31318	1.96283	0.972934	5e-05	8.86602e-05
XP_021704325.1	LOC5574223	protein 5NUC	78.693	154.01	1.9571	0.968717	5e-05	8.86602e-05
	LOC110681516		3.10919	6.08492	1.95708	0.9687	0.00295	0.00435967
XP_001658652.1	LOC5569632	uncharacterized protein LOC5569632	101.959	199.52	1.95687	0.968544	5e-05	8.86602e-05
XP_021703519.1	LOC5566981	very long-chain-fatty-acid--CoA ligase bubblegum	31.5883	61.8051	1.95658	0.968336	5e-05	8.86602e-05
XP_021694572.1	LOC5574317	plexin-A2	5.64217	11.036	1.95599	0.967895	5e-05	8.86602e-05
XP_001656460.1	LOC5577377	tryptophan 2 3-dioxygenase	74.9906	146.659	1.9557	0.967684	5e-05	8.86602e-05
XP_001658202.2	LOC5568836	ras-related GTP-binding protein A	6.20927	12.1423	1.95551	0.967546	5e-05	8.86602e-05
XP_001650937.1	LOC5566542	fatty-acid amide hydrolase 2-B	3.74139	7.31431	1.95497	0.967147	5e-05	8.86602e-05
XP_021709524.1	LOC5571799	putative carbonic anhydrase 3	47.5175	92.7349	1.95159	0.964653	5e-05	8.86602e-05
XP_021695845.1	LOC5571294	kinesin-like protein KIF13A isoform X4	3.13819	6.12149	1.95064	0.96395	5e-05	8.86602e-05
XP_001658260.2	LOC5568938	uncharacterized protein LOC5568938	3.75506	7.32337	1.95027	0.963672	5e-05	8.86602e-05
XP_001662256.1	LOC5575848	V-type proton ATPase 21 kDa proteolipid subunit	115.241	224.442	1.94759	0.961689	5e-05	8.86602e-05
XP_021699883.1	LOC5574634	protein lifeguard 1 isoform X3	51.1098	99.5169	1.94712	0.961342	5e-05	8.86602e-05
XP_021704646.1	LOC5574464	protein fem-1 homolog CG6966	4.31235	8.39418	1.94654	0.960915	5e-05	8.86602e-05
	LOC5578261		4.1875	8.15084	1.94647	0.96086	5e-05	8.86602e-05
XP_021696510.1	LOC5567626	toll-like receptor 6 isoform X1	4.22346	8.22038	1.94636	0.96078	5e-05	8.86602e-05
XP_021695946.1	LOC5571248	mucolipin-3 isoform X1	13.184	25.6605	1.94634	0.960761	5e-05	8.86602e-05
	LOC5563837		5.44246	10.5874	1.94533	0.960018	5e-05	8.86602e-05
XP_021709286.1	LOC5572397	low-density lipoprotein receptor-related protein 6	3.00801	5.84529	1.94324	0.958465	5e-05	8.86602e-05
XP_001652693.2	LOC5569048	lipopolysaccharide-induced tumor necrosis factor-alpha factor homolog	31.6804	61.562	1.94322	0.95845	5e-05	8.86602e-05
XP_001654128.2	LOC5572631	carboxypeptidase B	45.7214	88.7365	1.94081	0.956658	5e-05	8.86602e-05
XP_021710070.1	LOC5568500	ubiquitin conjugation factor E4 B	3.60879	7.00065	1.93989	0.955974	5e-05	8.86602e-05
XP_001650197.1	LOC5565856	E3 ubiquitin-protein ligase siah-1	25.7557	49.9535	1.93951	0.955694	5e-05	8.86602e-05
XP_001656302.2	LOC5577017	E3 ubiquitin-protein ligase MARCH5	14.9721	29.0314	1.93903	0.955338	5e-05	8.86602e-05
XP_001658686.2	LOC5569706	TBC1 domain family member 15	9.35897	18.1382	1.93806	0.95461	5e-05	8.86602e-05
XP_021694880.1	LOC5580057	phosphatidylinositol transfer protein CSR1	22.1616	42.9321	1.93723	0.953995	5e-05	8.86602e-05
XP_021702795.1	LOC5577549	ubiquitin carboxyl-terminal hydrolase CYLD	5.08646	9.84811	1.93614	0.953185	5e-05	8.86602e-05
XP_001664136.2	LOC5578957	L-aminoadipate-semialdehyde dehydrogenase-phosphopantetheinyl transferase	4.98587	9.65282	1.93604	0.953105	0.00125	0.00193736
XP_021694529.1	LOC5564151	serine/threonine-protein kinase tousled-like 2 isoform X3	6.10327	11.8072	1.93457	0.952013	5e-05	8.86602e-05
XP_021704945.1	LOC5573595	ero1-like protein	4.91235	9.49673	1.93324	0.951017	5e-05	8.86602e-05
XP_001656016.2	LOC5576238	uncharacterized protein LOC5576238	4.84425	9.36264	1.93273	0.950642	5e-05	8.86602e-05
XP_021710242.1	LOC5567448	ras-related protein Rab6 isoform X1	13.1496	25.3685	1.92922	0.948019	5e-05	8.86602e-05
XP_021699729.1	LOC5576383	JNK-interacting protein 3 isoform X2	4.85717	9.36329	1.92773	0.9469	5e-05	8.86602e-05
XP_001648701.2	LOC5564350	uncharacterized protein LOC5564350 isoform X2	3.39464	6.53598	1.92538	0.945145	5e-05	8.86602e-05
XP_021713408.1	LOC5580190	hamartin	3.19608	6.14822	1.92368	0.943865	5e-05	8.86602e-05
XP_021695009.1	LOC110674836	RE1-silencing transcription factor isoform X5	4.29355	8.24203	1.91963	0.940829	5e-05	8.86602e-05
XP_021699242.1	LOC5572944	uncharacterized protein LOC5572944 isoform X1	8.16069	15.6409	1.91661	0.93856	5e-05	8.86602e-05
XP_001651965.2	LOC5567928	N-acetyl-D-glucosamine kinase	65.1378	124.83	1.9164	0.938398	5e-05	8.86602e-05
XP_001654339.2	LOC5573012	sorting nexin-16	4.46817	8.56213	1.91625	0.938286	0.00015	0.000256108
XP_021698925.1	LOC5579484	protein ABHD1	14.9838	28.7094	1.91603	0.93812	5e-05	8.86602e-05
XP_021695496.1	LOC5570275	protein draper isoform X1	9.25993	17.7263	1.9143	0.936818	5e-05	8.86602e-05
XP_001658760.1	LOC5569864	selT-like protein	39.4887	75.4347	1.91029	0.933788	5e-05	8.86602e-05
XP_021701486.1	LOC5570954	G-protein-signaling modulator 2	4.1668	7.95644	1.90948	0.933183	5e-05	8.86602e-05
XP_001655925.2	LOC5575933	aldehyde dehydrogenase dimeric NADP-preferring	10.4301	19.9048	1.9084	0.932363	5e-05	8.86602e-05
XP_021711000.1	LOC5568010	dmX-like protein 2 isoform X1	7.67047	14.6367	1.90819	0.932203	5e-05	8.86602e-05
XP_001656767.1	LOC5578027	dnaJ homolog subfamily B member 14	10.9204	20.8171	1.90626	0.930743	5e-05	8.86602e-05
XP_021694639.1	LOC5577559	zinc carboxypeptidase	18.5342	35.3256	1.90597	0.930524	5e-05	8.86602e-05
XP_021702566.1	LOC5566805	lysophospholipid acyltransferase 7	13.5948	25.9111	1.90596	0.930515	5e-05	8.86602e-05
XP_001662409.1	LOC5576078	actin-related protein 3	24.6393	46.9304	1.9047	0.929561	5e-05	8.86602e-05
XP_001653239.1	LOC5570571	mitogen-activated protein kinase 14B isoform X2	17.3522	33.0122	1.90248	0.927881	5e-05	8.86602e-05
XP_001657034.2	LOC5578619	uncharacterized protein LOC5578619	378.747	720.477	1.90226	0.927718	5e-05	8.86602e-05
	LOC110675612		290.685	552.268	1.89988	0.925912	5e-05	8.86602e-05
XP_001657949.2	LOC5568256	fibrinogen-like protein 1	37.7824	71.776	1.89972	0.925787	5e-05	8.86602e-05
XP_021706886.1	LOC5571932	hexokinase type 2 isoform X6	50.4601	95.768	1.8979	0.924401	5e-05	8.86602e-05
XP_021701691.1	LOC5574478	oocyte zinc finger protein XlCOF6 isoform X1	4.21675	7.99629	1.89632	0.923199	5e-05	8.86602e-05
XP_021704672.1	LOC5579800	serine/threonine-protein kinase MARK1 isoform X18	19.7193	37.3677	1.89498	0.922183	5e-05	8.86602e-05
XP_001648670.1	LOC5564297	E3 ubiquitin-protein ligase MYLIP	15.5596	29.4679	1.89387	0.921339	5e-05	8.86602e-05
XP_021704949.1	LOC5571934	spermine oxidase	2.97891	5.63536	1.89175	0.919723	5e-05	8.86602e-05
XP_021705484.1	LOC5569012	fasciculation and elongation protein zeta-2	7.67483	14.5156	1.89133	0.919398	5e-05	8.86602e-05
XP_001648504.1	LOC5564156	short-chain specific acyl-CoA dehydrogenase mitochondrial	3.80449	7.18875	1.88954	0.918038	5e-05	8.86602e-05
XP_021711112.1	LOC5568528	nuclear pore complex protein DDB_G0274915 isoform X5	3.22342	6.08845	1.88882	0.917483	5e-05	8.86602e-05
XP_021704062.1	LOC5564871	AP-2 complex subunit alpha	4.6369	8.75643	1.88842	0.917182	5e-05	8.86602e-05
XP_001658534.2	LOC5569445	lysosomal thioesterase PPT2 homolog	9.83209	18.5538	1.88707	0.916145	5e-05	8.86602e-05
XP_021695175.1	LOC5570295	facilitated trehalose transporter Tret1 isoform X3	32.509	61.324	1.88637	0.915613	5e-05	8.86602e-05
XP_011493059.2	LOC5571598	mitochondrial inner membrane protein COX18	7.07479	13.345	1.88628	0.91554	5e-05	8.86602e-05
XP_001654680.1	LOC5573545	transitional endoplasmic reticulum ATPase TER94	7.86962	14.8197	1.88315	0.91315	5e-05	8.86602e-05
XP_001652965.2	LOC5569739	lipoyltransferase 1 mitochondrial	19.1351	35.9513	1.87881	0.909822	5e-05	8.86602e-05
XP_001664208.1	LOC5579027	ATP-dependent Clp protease ATP-binding subunit clpX-like mitochondrial	21.1112	39.659	1.87858	0.90964	5e-05	8.86602e-05
XP_021694045.1	LOC5579960	dedicator of cytokinesis protein 1 isoform X5	3.00341	5.64007	1.87789	0.909112	5e-05	8.86602e-05
XP_001657481.2	LOC5567476	tetraspanin-2A	140.824	264.3	1.87681	0.908283	5e-05	8.86602e-05
XP_001657253.1	LOC5579053	ubiquitin thioesterase OTU1	2.92303	5.48129	1.87521	0.907051	5e-05	8.86602e-05
XP_021701550.1	LOC5571955	mediator of RNA polymerase II transcription subunit 13 isoform X1	14.0115	26.2739	1.87517	0.907019	5e-05	8.86602e-05
XP_021698908.1	LOC5574348	UPF0389 protein CG9231	47.1776	88.3346	1.87238	0.904877	5e-05	8.86602e-05
XP_021709831.1	LOC5567305	caspase-3 isoform X2	7.55011	14.1235	1.87063	0.903528	5e-05	8.86602e-05
XP_001658517.2	LOC5569427	nuclear factor NF-kappa-B p110 subunit isoform X2	7.39629	13.8296	1.8698	0.902886	5e-05	8.86602e-05
XP_001657206.1	LOC5578920	cytochrome P450 9e2	13.1007	24.4905	1.8694	0.902578	5e-05	8.86602e-05
XP_021710754.1	LOC5566167	protein kinase shaggy isoform X1	11.452	21.4082	1.86939	0.902564	5e-05	8.86602e-05
XP_021696980.1	LOC5565215	chitooligosaccharidolytic beta-N-acetylglucosaminidase isoform X2	36.8914	68.9482	1.86895	0.902228	5e-05	8.86602e-05
XP_021709184.1	LOC5566304	UPF0518 protein AAEL005291 isoform X1	7.80033	14.5776	1.86884	0.902146	5e-05	8.86602e-05
XP_021699546.1	LOC5567930	calcium-binding mitochondrial carrier protein Aralar1 isoform X1	8.29796	15.5055	1.86859	0.901951	5e-05	8.86602e-05
XP_021705882.1	LOC5566724	bifunctional 3'-phosphoadenosine 5'-phosphosulfate synthase isoform X1	21.8725	40.7895	1.86488	0.89908	5e-05	8.86602e-05
XP_021704339.1	LOC5579337	gamma-glutamyltranspeptidase 1 isoform X1	8.9683	16.7153	1.86382	0.898263	0.00025	0.000417519
XP_021698170.1	LOC5572543	protein-tyrosine sulfotransferase	5.70504	10.6315	1.86353	0.898036	5e-05	8.86602e-05
XP_021698307.1	LOC5576041	solute carrier family 12 member 8	11.7288	21.8341	1.86158	0.896528	5e-05	8.86602e-05
XP_021703006.1	LOC5564842	uncharacterized protein LOC5564842	10.1232	18.8052	1.85763	0.893466	5e-05	8.86602e-05
XP_021710130.1	LOC5566633	BSD domain-containing protein 1-A	31.4378	58.3374	1.85565	0.891921	5e-05	8.86602e-05
XP_021703709.1	LOC5575526	beta-1 4-glucuronyltransferase 1	3.76896	6.99002	1.85463	0.89113	5e-05	8.86602e-05
XP_001647964.1	LOC5563671	ragulator complex protein LAMTOR1	7.44965	13.8141	1.85433	0.890897	5e-05	8.86602e-05
XP_001652056.2	LOC5568117	vitellogenic carboxypeptidase	11.1905	20.7489	1.85415	0.89076	0.024	0.0319955
	LOC110674732		3.45183	6.39966	1.85399	0.890634	5e-05	8.86602e-05
XP_021696024.1	LOC110675403	phospholipid scramblase 3	24.9887	46.3282	1.85397	0.890615	5e-05	8.86602e-05
	LOC5571449		11.9605	22.1717	1.85374	0.890442	5e-05	8.86602e-05
XP_001660375.1	LOC5572430	geranylgeranyl transferase type-1 subunit beta	18.2212	33.7759	1.85366	0.890376	5e-05	8.86602e-05
XP_021706035.1	LOC5576007	uncharacterized protein LOC5576007 isoform X1	17.2405	31.9484	1.8531	0.889942	5e-05	8.86602e-05
XP_021698367.1	LOC5564301	RING-box protein 2	11.5139	21.2898	1.84905	0.886786	0.00975	0.013631
XP_021694851.1	LOC5578387	mannosyl-oligosaccharide alpha-1 2-mannosidase IA isoform X1	5.18181	9.57781	1.84835	0.88624	5e-05	8.86602e-05
XP_001659081.1	LOC5570370	alpha-tocopherol transfer protein-like	30.3301	56.0315	1.84739	0.885488	5e-05	8.86602e-05
XP_021701949.1	LOC5577563	polypeptide N-acetylgalactosaminyltransferase 5 isoform X2	3.59436	6.63771	1.8467	0.884951	5e-05	8.86602e-05
XP_021710912.1	LOC23687758	mitogen-activated protein kinase kinase kinase kinase 3 isoform X3	5.38244	9.93765	1.84631	0.884644	5e-05	8.86602e-05
XP_021708196.1	LOC5575808	GTPase HRas	12.6001	23.2603	1.84604	0.884435	5e-05	8.86602e-05
XP_001651954.2	LOC5567922	trypsin	11.6923	21.5706	1.84486	0.883508	5e-05	8.86602e-05
XP_001663135.1	LOC5577039	protein D3	2.86318	5.28195	1.84478	0.883452	0.00715	0.010161
XP_001659032.1	LOC5570276	cytoplasmic aconitate hydratase	29.978	55.2949	1.84452	0.883242	5e-05	8.86602e-05
XP_001651539.2	LOC5567142	E3 ubiquitin-protein ligase AMFR isoform X1	6.49693	11.9631	1.84135	0.880761	5e-05	8.86602e-05
XP_001649820.2	LOC5565474	probable chitinase 10	5874.38	10801.3	1.83871	0.878696	0.00025	0.000417519
XP_021709829.1	LOC23687918	caspase-8	3.78981	6.96552	1.83796	0.878106	0.001	0.00156421
XP_001660554.2	LOC5572728	uncharacterized protein LOC5572728 isoform X1	3.93083	7.22145	1.83713	0.877455	5e-05	8.86602e-05
XP_001649101.2	LOC5564748	probable cytochrome P450 9f2	13.3291	24.4755	1.83625	0.876759	5e-05	8.86602e-05
XP_021698987.1	LOC5577270	guanine nucleotide-binding protein G(f) subunit alpha	23.6094	43.321	1.8349	0.875705	5e-05	8.86602e-05
	LOC5572287		8.53353	15.639	1.83265	0.873934	5e-05	8.86602e-05
XP_001654715.2	LOC5573581	sulfide:quinone oxidoreductase mitochondrial	16.2958	29.8544	1.83203	0.873443	5e-05	8.86602e-05
XP_001649547.1	LOC5565225	transmembrane protein 50A	31.4247	57.5516	1.83141	0.872957	5e-05	8.86602e-05
XP_001650884.2	LOC5566495	probable 2-oxoglutarate dehydrogenase E1 component DHKTD1 homolog mitochondrial	10.2613	18.7764	1.82983	0.871707	5e-05	8.86602e-05
XP_001655793.2	LOC5575647	uncharacterized protein LOC5575647	156.049	285.515	1.82965	0.871567	5e-05	8.86602e-05
XP_021701223.1	LOC5575680	carbohydrate sulfotransferase 5	3.76132	6.87815	1.82865	0.870782	5e-05	8.86602e-05
XP_001661554.1	LOC5574637	programmed cell death 6-interacting protein	10.7194	19.5991	1.82838	0.870563	5e-05	8.86602e-05
XP_021698347.1	LOC5564231	microtubule-associated protein RP/EB family member 1 isoform X1	37.07	67.7441	1.82746	0.869843	5e-05	8.86602e-05
XP_001650925.1	LOC5566552	calpain-7	2.93849	5.36745	1.8266	0.869162	5e-05	8.86602e-05
XP_001662942.1	LOC5576835	V-type proton ATPase subunit G	87.8386	160.406	1.82614	0.868801	5e-05	8.86602e-05
XP_001654451.1	LOC5573242	GILT-like protein 1	9.48709	17.3137	1.82497	0.867877	5e-05	8.86602e-05
XP_001661842.1	LOC5575203	corepressor interacting with RBPJ 1	4.47113	8.15512	1.82395	0.867067	0.00195	0.00294802
XP_021711635.1	LOC5566157	growth hormone-regulated TBC protein 1-A	3.89301	7.09295	1.82197	0.8655	5e-05	8.86602e-05
XP_021709736.1	LOC5577228	inositol polyphosphate 5-phosphatase OCRL-1	5.88875	10.7174	1.81998	0.863922	5e-05	8.86602e-05
XP_021694064.1	LOC110674221	epididymal secretory protein E1	20.0379	36.4518	1.81914	0.863259	5e-05	8.86602e-05
XP_021706716.1	LOC5566564	tyrosine-protein phosphatase non-receptor type 9 isoform X2	7.94477	14.4374	1.81722	0.861734	5e-05	8.86602e-05
XP_021713139.1	LOC5567836	CD2-associated protein	3.17795	5.77473	1.81712	0.861657	5e-05	8.86602e-05
XP_011493543.2	LOC23687491	esterase B1	45.4984	82.6382	1.81629	0.860993	5e-05	8.86602e-05
XP_021700477.1	LOC5569500	F-box/WD repeat-containing protein 5 isoform X2	5.66728	10.2928	1.81618	0.860907	5e-05	8.86602e-05
XP_001659087.2	LOC5570366	uncharacterized protein LOC5570366	51.4848	93.4328	1.81476	0.859783	5e-05	8.86602e-05
XP_021700365.1	LOC5575446	cytohesin-1 isoform X1	5.52586	10.0246	1.81412	0.859274	5e-05	8.86602e-05
XP_021693465.1	LOC5573328	dual specificity protein phosphatase 10 isoform X3	10.1828	18.4591	1.81277	0.858198	5e-05	8.86602e-05
XP_001653523.2	LOC5571226	myosin regulatory light chain sqh isoform X1	69.3356	125.686	1.81272	0.858156	5e-05	8.86602e-05
XP_021694086.1	LOC5576110	uncharacterized protein LOC5576110	11.4678	20.7487	1.8093	0.855432	5e-05	8.86602e-05
XP_021697584.1	LOC5574062	zinc transporter foi	9.60356	17.373	1.80902	0.855206	5e-05	8.86602e-05
XP_021700768.1	LOC5566357	hepatocyte growth factor-regulated tyrosine kinase substrate isoform X2	4.02916	7.284	1.80782	0.854252	5e-05	8.86602e-05
XP_021702622.1	LOC5577013	protein real-time isoform X1	4.10901	7.42133	1.80611	0.852887	5e-05	8.86602e-05
XP_021704458.1	LOC5578345	stromal membrane-associated protein 1	9.47781	17.1139	1.80568	0.852543	5e-05	8.86602e-05
XP_021699513.1	LOC5570324	IST1 homolog isoform X2	16.9771	30.6458	1.80513	0.852099	5e-05	8.86602e-05
XP_001656810.1	LOC5578112	caspase	2.84645	5.13743	1.80486	0.851883	0.00115	0.00178822
XP_001647950.1	LOC5563667	ATPase WRNIP1	4.29318	7.74748	1.8046	0.85168	0.0001	0.000173617
XP_021713121.1	LOC5572335	RING finger and transmembrane domain-containing protein 2	19.2282	34.5949	1.79918	0.847336	5e-05	8.86602e-05
XP_021694323.1	LOC23687616	protein gone early	3.23013	5.80967	1.79859	0.846864	5e-05	8.86602e-05
XP_021696276.1	LOC5579990	serine/threonine-protein phosphatase 6 regulatory subunit 3	6.75734	12.1536	1.79858	0.846856	5e-05	8.86602e-05
XP_021704719.1	LOC5570163	long-chain fatty acid transport protein 4	6.73349	12.0979	1.79668	0.84533	5e-05	8.86602e-05
XP_001653673.1	LOC5571528	probable cytochrome P450 6a14	3.84233	6.90118	1.79609	0.844862	5e-05	8.86602e-05
XP_001649399.1	LOC5565051	26S proteasome regulatory subunit 10B	28.1859	50.6002	1.79523	0.844169	5e-05	8.86602e-05
XP_021702973.1	LOC5573813	sorting nexin-20 isoform X1	14.5236	26.0586	1.79422	0.84336	5e-05	8.86602e-05
XP_001660741.1	LOC5573200	uncharacterized protein LOC5573200	309.426	555.001	1.79365	0.842896	5e-05	8.86602e-05
XP_001654395.2	LOC5573058	protein FAM98B	7.4386	13.3378	1.79305	0.842418	5e-05	8.86602e-05
XP_021693523.1	LOC5576397	E3 ubiquitin-protein ligase RNF19B isoform X1	5.97689	10.7127	1.79235	0.841855	5e-05	8.86602e-05
XP_021705817.1	LOC5579921	nuclear transcription factor Y subunit alpha	3.71848	6.66217	1.79164	0.841279	5e-05	8.86602e-05
XP_021694149.1	LOC5565141	nicastrin isoform X2	5.81508	10.405	1.78931	0.839406	5e-05	8.86602e-05
XP_021695141.1	LOC23687659	BTB/POZ domain-containing protein 9	14.5543	26.0317	1.78859	0.838824	5e-05	8.86602e-05
XP_001654006.1	LOC5572316	thioredoxin mitochondrial	28.4399	50.8642	1.78848	0.838734	5e-05	8.86602e-05
XP_021708280.1	LOC5571900	ras-like protein 3	13.4392	24.0311	1.78813	0.838455	5e-05	8.86602e-05
XP_021699978.1	LOC5571687	longitudinals lacking protein isoforms N/O/W/X/Y isoform X7	21.1759	37.8508	1.78745	0.837901	5e-05	8.86602e-05
XP_001649464.1	LOC5565118	alpha-aminoadipic semialdehyde synthase mitochondrial	36.4859	65.195	1.78685	0.837422	5e-05	8.86602e-05
XP_001649531.1	LOC5565156	actin-87E	160.231	286.131	1.78574	0.836523	5e-05	8.86602e-05
XP_021702839.1	LOC5577899	Niemann-Pick C1 protein isoform X3	17.5277	31.2973	1.78559	0.836402	5e-05	8.86602e-05
XP_001648880.2	LOC5564537	peptide-N(4)-(N-acetyl-beta-glucosaminyl)asparagine amidase	4.54114	8.09197	1.78192	0.833436	5e-05	8.86602e-05
XP_001660915.1	LOC5573512	vacuolar protein sorting-associated protein 16 homolog	5.17029	9.20988	1.78131	0.832937	0.0007	0.00111333
XP_001648956.2	LOC5564609	AN1-type zinc finger protein 2A	5.54818	9.88065	1.78088	0.832591	5e-05	8.86602e-05
XP_001662761.1	LOC5576606	zinc finger protein rotund	11.6104	20.6741	1.78065	0.832407	5e-05	8.86602e-05
XP_021694739.1	LOC5578728	uncharacterized protein LOC5578728	8.78918	15.645	1.78003	0.831901	5e-05	8.86602e-05
XP_001657568.1	LOC5567616	adipocyte plasma membrane-associated protein isoform X1	27.6807	49.2347	1.77867	0.830795	5e-05	8.86602e-05
XP_001655853.1	LOC5575828	26S proteasome regulatory subunit 4	44.193	78.4531	1.77524	0.828013	5e-05	8.86602e-05
XP_001656445.1	LOC5577365	ras GTPase-activating protein 1	6.68104	11.8586	1.77496	0.827789	5e-05	8.86602e-05
XP_001659473.2	LOC5571038	chymotrypsin-1	22.5467	39.9791	1.77317	0.82633	5e-05	8.86602e-05
XP_021699844.1	LOC5578806	endoplasmic reticulum resident protein 44 isoform X1	26.1923	46.4359	1.77288	0.826098	5e-05	8.86602e-05
XP_001656393.1	LOC5577292	ankyrin-3	3.39502	6.01859	1.77277	0.826005	5e-05	8.86602e-05
XP_001653902.2	LOC5580019	uncharacterized protein LOC5580019	93.906	166.354	1.77149	0.824967	5e-05	8.86602e-05
XP_021697380.1	LOC5578231	F-box/LRR-repeat protein 6	3.86223	6.83812	1.77051	0.824166	5e-05	8.86602e-05
XP_021700653.1	LOC5570928	vacuolar protein sorting-associated protein 54	3.39697	6.01014	1.76926	0.82315	5e-05	8.86602e-05
XP_021708603.1	LOC5573046	erythroid transcription factor isoform X3	9.96786	17.6255	1.76823	0.822308	5e-05	8.86602e-05
XP_021693809.1	LOC110674174	uncharacterized protein LOC110674174	8.15143	14.4112	1.76794	0.822065	5e-05	8.86602e-05
XP_021695036.1	LOC5565116	neurobeachin isoform X1	4.96316	8.77417	1.76786	0.822004	5e-05	8.86602e-05
XP_021703781.1	LOC5570857	stress-activated protein kinase JNK isoform X1	3.75908	6.62985	1.76369	0.818597	5e-05	8.86602e-05
XP_001656907.2	LOC5578336	calcium-transporting ATPase type 2C member 1 isoform X1	5.51303	9.72319	1.76367	0.818584	5e-05	8.86602e-05
XP_021695069.1	LOC5571724	longitudinals lacking protein isoforms H/M/V isoform X1	3.44733	6.0739	1.76191	0.817144	5e-05	8.86602e-05
XP_001661903.1	LOC5575372	alpha-soluble NSF attachment protein	16.1576	28.4576	1.76125	0.816601	5e-05	8.86602e-05
XP_001653472.1	LOC5571156	ubiquitin-conjugating enzyme E2 R2	3.77141	6.64146	1.761	0.816396	5e-05	8.86602e-05
XP_021703959.1	LOC5575665	transmembrane protein 87A isoform X2	8.56422	15.0696	1.7596	0.815247	5e-05	8.86602e-05
XP_001654817.2	LOC5580053	interferon-related developmental regulator 2	8.18424	14.391	1.75838	0.814246	5e-05	8.86602e-05
XP_021695577.1	LOC5567811	division abnormally delayed protein	6.71417	11.8032	1.75795	0.813897	5e-05	8.86602e-05
XP_001655431.2	LOC5574960	vacuolar protein-sorting-associated protein 36	6.6509	11.6889	1.75749	0.813518	0.0002	0.000337946
XP_001662681.2	LOC5576488	uncharacterized protein LOC5576488	33.3694	58.6388	1.75726	0.81333	5e-05	8.86602e-05
XP_021710674.1	LOC5567883	sulfotransferase family cytosolic 1B member 1	53.75	94.347	1.75529	0.811712	5e-05	8.86602e-05
XP_021704018.1	LOC5569522	E3 ubiquitin-protein ligase HECTD1 isoform X4	4.69464	8.23413	1.75394	0.810602	5e-05	8.86602e-05
XP_021703174.1	LOC5568941	mitochondrial uncoupling protein 4 isoform X3	9.24231	16.2054	1.75339	0.810149	5e-05	8.86602e-05
XP_001659371.1	LOC5570780	cdc42 homolog	39.5829	69.4009	1.75331	0.810077	5e-05	8.86602e-05
XP_001650455.1	LOC5566097	peroxisomal carnitine O-octanoyltransferase	5.52753	9.68834	1.75274	0.809615	5e-05	8.86602e-05
XP_001651895.1	LOC5567858	acyl-CoA:lysophosphatidylglycerol acyltransferase 1	9.35123	16.3887	1.75257	0.809473	5e-05	8.86602e-05
XP_001658939.1	LOC5570048	protein FAM57A	54.4321	95.3609	1.75192	0.80894	5e-05	8.86602e-05
XP_021701082.1	LOC5564503	protein lunapark-B	6.87192	12.0068	1.74723	0.805067	5e-05	8.86602e-05
XP_001649429.1	LOC5565085	26S proteasome regulatory subunit 8	26.0672	45.5275	1.74654	0.804503	5e-05	8.86602e-05
XP_001652537.1	LOC5568712	sorting nexin-14	7.07375	12.3526	1.74626	0.804268	5e-05	8.86602e-05
XP_021710341.1	LOC5574407	protein app1 isoform X2	5.00144	8.71896	1.74329	0.801813	5e-05	8.86602e-05
XP_001651758.1	LOC5567335	major facilitator superfamily domain-containing protein 1 isoform X2	6.48331	11.2944	1.74207	0.800805	5e-05	8.86602e-05
XP_021699043.1	LOC5573285	Usher syndrome type-1G protein homolog	15.0831	26.2635	1.74125	0.800126	5e-05	8.86602e-05
XP_021712976.1	LOC5578996	autophagy-related protein 2 homolog A	8.54194	14.8732	1.7412	0.800079	5e-05	8.86602e-05
XP_021706383.1	LOC5570619	derlin-2	45.3797	79.0065	1.74101	0.799924	5e-05	8.86602e-05
XP_021697425.1	LOC5579878	guanine nucleotide-binding protein subunit beta-1	20.2784	35.2942	1.74048	0.799487	5e-05	8.86602e-05
XP_021698882.1	LOC5567118	ester hydrolase C11orf54 homolog isoform X2	87.0714	151.527	1.74026	0.799304	5e-05	8.86602e-05
XP_021700839.1	LOC5572666	sepiapterin reductase	15.0102	26.1182	1.74003	0.799112	5e-05	8.86602e-05
XP_001653921.1	LOC5572240	uncharacterized protein LOC5572240	4.99075	8.67816	1.73885	0.798133	0.00015	0.000256108
XP_001662233.1	LOC5575807	ubiquitin-associated protein 1	3.97124	6.90292	1.73823	0.797617	5e-05	8.86602e-05
XP_021693516.1	LOC5569057	attractin isoform X1	4.82506	8.38572	1.73795	0.797388	5e-05	8.86602e-05
XP_021697679.1	LOC5573543	palmitoyltransferase ZDHHC15 isoform X2	9.99981	17.3654	1.73657	0.796243	5e-05	8.86602e-05
XP_001652031.2	LOC5568093	probable RNA methyltransferase CG11342	15.3464	26.5894	1.73261	0.792951	5e-05	8.86602e-05
XP_021703517.1	LOC5567028	protein artichoke isoform X2	10.2063	17.6488	1.72921	0.79011	5e-05	8.86602e-05
XP_001659265.1	LOC5570666	uncharacterized protein C18orf8	6.61197	11.4165	1.72664	0.787968	5e-05	8.86602e-05
XP_001654929.2	LOC5573894	F-actin-capping protein subunit beta	17.517	30.2221	1.7253	0.786848	5e-05	8.86602e-05
XP_021709335.1	LOC5578081	copper-transporting ATPase 1 isoform X1	14.0518	24.2388	1.72496	0.786563	5e-05	8.86602e-05
XP_001650832.1	LOC5566442	phosphoribosylformylglycinamidine synthase	6.50221	11.2122	1.72437	0.786067	5e-05	8.86602e-05
XP_001657465.1	LOC5567464	calcium channel flower isoform X2	29.4185	50.6378	1.72129	0.783491	5e-05	8.86602e-05
XP_001652768.1	LOC5569185	DDB1- and CUL4-associated factor 11	9.6042	16.5294	1.72106	0.783297	5e-05	8.86602e-05
XP_021696175.1	LOC5565095	calcium-binding mitochondrial carrier protein SCaMC-2 isoform X1	10.0912	17.3649	1.7208	0.783076	5e-05	8.86602e-05
XP_001659791.1	LOC5571582	protein CREBRF homolog isoform X2	9.66646	16.6176	1.7191	0.781652	5e-05	8.86602e-05
XP_021694908.1	LOC23687811	CREB-binding protein	3.18603	5.47181	1.71744	0.780258	5e-05	8.86602e-05
XP_021710789.1	LOC23687442	cell wall protein DAN4 isoform X1	2795.62	4800.74	1.71724	0.780089	5e-05	8.86602e-05
XP_021695764.1	LOC5576629	PDZ domain-containing protein GIPC3	44.9852	77.1655	1.71535	0.778506	5e-05	8.86602e-05
XP_021705408.1	LOC5564892	organic cation transporter protein isoform X1	3.03241	5.19828	1.71424	0.77757	0.0002	0.000337946
XP_021709572.1	LOC5568998	26S proteasome regulatory subunit 6B	33.3663	57.1867	1.71391	0.777288	5e-05	8.86602e-05
XP_021704533.1	LOC5574435	uncharacterized protein LOC5574435	4.7986	8.22329	1.71369	0.777102	5e-05	8.86602e-05
XP_001649666.2	LOC5565307	chromodomain-helicase-DNA-binding protein 1 isoform X2	8.04756	13.7826	1.71264	0.776225	5e-05	8.86602e-05
XP_021699475.1	LOC5570339	triple functional domain protein isoform X2	7.67937	13.1307	1.70987	0.773884	5e-05	8.86602e-05
XP_001647873.3	LOC5563662	serine protease easter	7.65624	13.083	1.7088	0.772985	5e-05	8.86602e-05
XP_021710299.1	LOC5569430	dihydropyrimidinase isoform X3	4.56315	7.79116	1.70741	0.771808	5e-05	8.86602e-05
XP_001651585.1	LOC5567156	protein CLEC16A isoform X2	4.51606	7.70844	1.70689	0.771374	5e-05	8.86602e-05
	LOC110674662		17.4447	29.7713	1.70661	0.771133	0.00045	0.000730421
XP_021707979.1	LOC5574181	copper transporter 5,1 isoform X2	5.63696	9.61941	1.70649	0.771031	0.0001	0.000173617
XP_021705309.1	LOC110677877	ubiquitin domain-containing protein 1	11.4202	19.4871	1.70637	0.770931	5e-05	8.86602e-05
XP_021697350.1	LOC110673991	vacuolar protein sorting-associated protein 4B-like	4.02154	6.86106	1.70608	0.770683	5e-05	8.86602e-05
XP_021698464.1	LOC5569620	rap1 GTPase-GDP dissociation stimulator 1 isoform X2	3.52532	6.01259	1.70554	0.770232	5e-05	8.86602e-05
XP_001660105.2	LOC5572000	bis(5'-adenosyl)-triphosphatase ENPP4	16.4053	27.9548	1.70401	0.768934	5e-05	8.86602e-05
XP_021700269.1	LOC5576459	uncharacterized protein LOC5576459	185.625	316.276	1.70384	0.768793	5e-05	8.86602e-05
XP_021708957.1	LOC110679171	uncharacterized protein LOC110679171 isoform X1	6.22624	10.5982	1.70218	0.767386	5e-05	8.86602e-05
XP_021694797.1	LOC5576535	rab GTPase-binding effector protein 1 isoform X1	8.13932	13.8538	1.70208	0.767302	5e-05	8.86602e-05
	LOC110680967		20.7664	35.3004	1.69988	0.765433	5e-05	8.86602e-05
XP_021709483.1	LOC5578007	beta-TrCP	4.8954	8.31526	1.69859	0.764335	5e-05	8.86602e-05
XP_001656115.2	LOC5576413	tumor susceptibility gene 101 protein isoform X1	6.82943	11.5863	1.69653	0.762583	5e-05	8.86602e-05
XP_021693689.1	LOC5569887	elongation of very long chain fatty acids protein AAEL008004 isoform X1	3.67334	6.22875	1.69566	0.76185	0.0002	0.000337946
XP_021713088.1	LOC5570245	serine/threonine-protein phosphatase 2A 56 kDa regulatory subunit epsilon isoform	8.64305	14.646	1.69454	0.760894	5e-05	8.86602e-05
XP_021703619.1	LOC5565851	mediator of RNA polymerase II transcription subunit 15	3.57	6.04527	1.69335	0.759883	5e-05	8.86602e-05
XP_021700501.1	LOC5580331	microtubule-associated protein futsch isoform X1	51.7095	87.555	1.69321	0.75976	5e-05	8.86602e-05
XP_021694779.1	LOC5576541	uncharacterized protein LOC5576541 isoform X1	3.38134	5.72418	1.69287	0.759474	5e-05	8.86602e-05
XP_001659393.1	LOC5570880	ELMO domain-containing protein 2	11.3957	19.2911	1.69284	0.759446	5e-05	8.86602e-05
XP_021703842.1	LOC5565906	uncharacterized protein LOC5565906 isoform X2	4.94896	8.37747	1.69277	0.759389	5e-05	8.86602e-05
XP_001654277.1	LOC5572947	ras-related protein Rab-8A	13.7433	23.2604	1.69249	0.759147	5e-05	8.86602e-05
XP_021704564.1	LOC5578022	transcription factor mef2A isoform X1	4.35976	7.37436	1.69146	0.758269	5e-05	8.86602e-05
XP_021701053.1	LOC5569184	F-box/LRR-repeat protein 20	6.15315	10.3992	1.69006	0.757075	5e-05	8.86602e-05
XP_021702789.1	LOC5568611	repressor of RNA polymerase III transcription MAF1 homolog	12.908	21.8119	1.6898	0.75685	5e-05	8.86602e-05
XP_001661364.1	LOC5574331	mannose-6-phosphate isomerase	8.22507	13.8956	1.68942	0.756528	5e-05	8.86602e-05
XP_021710263.1	LOC5569005	protein ROP isoform X2	19.4209	32.8073	1.68928	0.756407	5e-05	8.86602e-05
XP_001662679.2	LOC5576486	ATP-binding cassette sub-family D member 3	20.3667	34.4021	1.68913	0.756284	0.0001	0.000173617
XP_021696407.1	LOC5571874	unconventional myosin-Vb isoform X1	4.88911	8.25701	1.68886	0.756048	5e-05	8.86602e-05
XP_001662231.1	LOC5575805	ubiquitin-like protein 7	7.09982	11.9724	1.6863	0.753858	5e-05	8.86602e-05
	LOC23687555	double-strand-break repair protein rad21 homolog	4.309	7.25596	1.68391	0.751813	0.0004	0.000653968
XP_021700187.1	LOC5567116	pleckstrin homology domain-containing family F member 1 homolog	9.19479	15.476	1.68313	0.751144	5e-05	8.86602e-05
XP_001661380.1	LOC5574345	vacuolar protein sorting-associated protein 28 homolog	4.07731	6.86171	1.6829	0.750951	0.00145	0.00222838
XP_011493129.2	LOC23687754	flocculation protein FLO11	128.821	216.515	1.68074	0.749099	5e-05	8.86602e-05
XP_001662804.1	LOC5576648	D-aspartate oxidase	5.9939	10.0588	1.67817	0.746891	0.0001	0.000173617
XP_001663018.1	LOC5576921	uncharacterized protein LOC5576921	24.2338	40.6183	1.6761	0.745109	5e-05	8.86602e-05
XP_001652543.1	LOC5568716	proteasome subunit beta type-4	55.543	92.9845	1.6741	0.743385	5e-05	8.86602e-05
XP_021709391.1	LOC5570605	uncharacterized protein LOC5570605	5.48029	9.1643	1.67223	0.741772	5e-05	8.86602e-05
XP_021701636.1	LOC5564477	leptin receptor gene-related protein	70.2243	117.408	1.6719	0.741488	5e-05	8.86602e-05
XP_021700093.1	LOC5564399	myosin heavy chain 95F isoform X2	114.786	191.872	1.67156	0.741198	5e-05	8.86602e-05
XP_021694752.1	LOC110674772	uncharacterized protein LOC110674772 isoform X1	4.46495	7.45467	1.6696	0.7395	5e-05	8.86602e-05
XP_021703016.1	LOC5564845	geranylgeranyl transferase type-2 subunit alpha	3.05032	5.09214	1.66938	0.739311	0.00015	0.000256108
XP_021709444.1	LOC5574583	BTB/POZ domain-containing protein 6-B isoform X1	9.40976	15.7005	1.66853	0.738581	5e-05	8.86602e-05
XP_021705648.1	LOC5572971	uncharacterized protein LOC5572971	12.9714	21.6385	1.66817	0.738266	5e-05	8.86602e-05
	LOC5579837		4.18001	6.97281	1.66813	0.738234	5e-05	8.86602e-05
XP_021697725.1	LOC5565562	cyclin-T isoform X1	4.58984	7.64585	1.66582	0.736233	5e-05	8.86602e-05
XP_021707206.1	LOC5569998	D-amino-acid oxidase	35.2118	58.582	1.6637	0.734398	5e-05	8.86602e-05
XP_021697939.1	LOC5578608	FAS-associated factor 1 isoform X2	10.6958	17.7884	1.66312	0.733892	5e-05	8.86602e-05
XP_001651894.1	LOC5567857	26S proteasome non-ATPase regulatory subunit 2	12.0058	19.9655	1.66299	0.733778	5e-05	8.86602e-05
XP_021710115.1	LOC5578293	clathrin heavy chain isoform X1	29.4773	49.0133	1.66275	0.733569	5e-05	8.86602e-05
XP_021702308.1	LOC5566387	serine/threonine-protein kinase TBK1	3.55949	5.90886	1.66003	0.731209	5e-05	8.86602e-05
XP_001660129.1	LOC5572023	glyoxalase domain-containing protein 4	67.871	112.641	1.65963	0.730865	5e-05	8.86602e-05
XP_021696656.1	LOC5568120	protein FAM49B	5.60728	9.30176	1.65887	0.730203	5e-05	8.86602e-05
XP_021694539.1	LOC5579819	carbonic anhydrase 2	11.9477	19.8036	1.65752	0.72903	5e-05	8.86602e-05
XP_021696383.1	LOC5577073	serine-rich adhesin for platelets isoform X4	20.4643	33.9143	1.65724	0.728784	5e-05	8.86602e-05
XP_001652227.2	LOC5579938	atrial natriuretic peptide receptor 3	7.19774	11.9215	1.65628	0.72795	5e-05	8.86602e-05
XP_001653408.1	LOC5570941	E3 ubiquitin-protein ligase Topors	4.01204	6.64414	1.65605	0.727746	5e-05	8.86602e-05
XP_001655423.2	LOC5574953	uncharacterized protein LOC5574953	168.822	279.36	1.65476	0.726623	5e-05	8.86602e-05
XP_001662267.1	LOC5575858	ORM1-like protein	11.6228	19.2271	1.65426	0.726184	5e-05	8.86602e-05
XP_001654174.2	LOC5572777	abscission/NoCut checkpoint regulator isoform X1	5.18311	8.57387	1.65419	0.726129	0.0001	0.000173617
XP_001662274.1	LOC5575863	cationic amino acid transporter 3	57.7092	95.4513	1.654	0.725964	5e-05	8.86602e-05
XP_021700095.1	LOC5574374	histone acetyltransferase KAT6B isoform X4	3.88002	6.41453	1.65322	0.725279	5e-05	8.86602e-05
XP_021702311.1	LOC5566385	zinc finger protein 585A isoform X1	4.12572	6.82063	1.6532	0.725259	5e-05	8.86602e-05
XP_021710635.1	LOC5567407	NADPH-dependent diflavin oxidoreductase 1 isoform X2	5.58515	9.22781	1.6522	0.724392	5e-05	8.86602e-05
XP_021704243.1	LOC5563760	protein-glutamate O-methyltransferase	5.68721	9.39531	1.65201	0.72422	0.00215	0.00322977
XP_021701115.1	LOC5576572	myosin-IA	43.8843	72.4956	1.65197	0.724189	5e-05	8.86602e-05
XP_021701121.1	LOC5566523	tyrosine-protein kinase receptor torso isoform X1	10.2592	16.924	1.64964	0.722152	5e-05	8.86602e-05
XP_001648652.1	LOC5564308	microspherule protein 1	8.19482	13.517	1.64946	0.721991	5e-05	8.86602e-05
XP_021700552.1	LOC5576477	armadillo segment polarity protein isoform X6	34.3871	56.7185	1.64941	0.721952	5e-05	8.86602e-05
XP_021702013.1	LOC5578960	mitogen-activated protein kinase ERK-A isoform X2	3.46694	5.71801	1.6493	0.72185	5e-05	8.86602e-05
XP_021700065.1	LOC5574683	hepatocyte nuclear factor 4-gamma isoform X3	36.6287	60.3712	1.64819	0.720886	5e-05	8.86602e-05
XP_021700800.1	LOC5570433	Krueppel homolog 2	83.5673	137.681	1.64755	0.720319	5e-05	8.86602e-05
XP_021698137.1	LOC5569157	formin-binding protein 1-like isoform X1	6.3626	10.4821	1.64746	0.720239	5e-05	8.86602e-05
XP_001650272.2	LOC5565916	uncharacterized protein LOC5565916	4.6142	7.59871	1.64681	0.719674	5e-05	8.86602e-05
XP_021705384.1	LOC5575803	HEAT repeat-containing protein 5B isoform X1	3.1714	5.21761	1.64521	0.718269	5e-05	8.86602e-05
XP_021706995.1	LOC5575427	uncharacterized protein LOC5575427 isoform X2	5.32529	8.75786	1.64458	0.717718	0.00045	0.000730421
XP_021697745.1	LOC5565537	glycerol kinase	4.88552	8.03415	1.64448	0.717633	0.00205	0.00308934
XP_021696892.1	LOC5565647	ADP-ribosylation factor 6	9.89347	16.2583	1.64334	0.716628	5e-05	8.86602e-05
XP_001651511.1	LOC5579836	uncharacterized protein LOC5579836	141.535	232.549	1.64305	0.716376	5e-05	8.86602e-05
XP_021697205.1	LOC5573464	vacuolar protein sorting-associated protein 13C isoform X2	9.94897	16.3412	1.6425	0.715895	5e-05	8.86602e-05
XP_001661468.1	LOC5574454	ras-related protein Rab5	3.54026	5.81358	1.64213	0.715572	0.0001	0.000173617
XP_021694258.1	LOC5571506	protein trapped in endoderm-1	22.4529	36.8658	1.64192	0.715381	0.0008	0.00126389
XP_001659180.1	LOC5570524	proteasome inhibitor PI31 subunit	14.1267	23.1742	1.64045	0.714095	0.0001	0.000173617
XP_021698653.1	LOC5576957	puromycin-sensitive aminopeptidase isoform X2	10.6067	17.3972	1.64021	0.713879	5e-05	8.86602e-05
XP_001653035.1	LOC5569816	clavesin-1	4.93602	8.08637	1.63824	0.712144	0.0008	0.00126389
XP_001656963.1	LOC5578443	mitochondrial proton/calcium exchanger protein isoform X1	14.8009	24.2315	1.63716	0.711199	5e-05	8.86602e-05
XP_001650268.1	LOC5565920	DNA replication complex GINS protein PSF1	6.38837	10.4587	1.63715	0.711184	0.0017	0.00258575
XP_021696766.1	LOC110675611	uncharacterized protein LOC110675611	42.6801	69.8562	1.63674	0.710825	5e-05	8.86602e-05
XP_021698707.1	LOC5572528	steroidogenic acute regulatory protein-like isoform X2	20.6212	33.7275	1.63557	0.709797	5e-05	8.86602e-05
XP_001664301.1	LOC5579221	metal transporter CNNM4	9.67675	15.8104	1.63385	0.708279	5e-05	8.86602e-05
XP_001654198.2	LOC5572798	uncharacterized protein LOC5572798	28.1994	46.0588	1.63333	0.707812	5e-05	8.86602e-05
XP_021703775.1	LOC110677190	putative inositol monophosphatase 3	4.35963	7.10981	1.63083	0.705605	0.00025	0.000417519
XP_001656304.2	LOC5577019	neuferricin homolog	14.0231	22.8651	1.63053	0.705342	5e-05	8.86602e-05
XP_011493555.1	LOC5580058	ras-related protein Rab-10	17.5831	28.6632	1.63016	0.70501	5e-05	8.86602e-05
XP_001663424.2	LOC5577552	acidic endochitinase SP2	14.9374	24.3316	1.6289	0.703902	5e-05	8.86602e-05
XP_021703057.1	LOC5569086	myosin-VIIa	3.27941	5.34145	1.62878	0.703795	5e-05	8.86602e-05
XP_021703529.1	LOC5567999	serine/threonine-protein kinase 40	5.56364	9.06067	1.62855	0.703589	5e-05	8.86602e-05
XP_021706756.1	LOC110678329	X-ray repair cross-complementing protein 6	4.98167	8.10515	1.62699	0.702209	0.0119	0.0164716
XP_021706193.1	LOC5574814	endophilin-A isoform X1	3.37598	5.49223	1.62686	0.702086	5e-05	8.86602e-05
XP_021711063.1	LOC5567176	protein germ cell-less	5.1118	8.31593	1.62681	0.702046	5e-05	8.86602e-05
XP_001649095.1	LOC5564751	cytochrome P450 9e2	325.614	529.671	1.62668	0.701934	5e-05	8.86602e-05
XP_001657258.1	LOC5579058	WD repeat domain phosphoinositide-interacting protein 2 isoform X1	6.92143	11.2497	1.62534	0.700744	5e-05	8.86602e-05
XP_021708204.1	LOC5580229	uncharacterized protein LOC5580229	18.3779	29.8674	1.62518	0.7006	5e-05	8.86602e-05
XP_021697227.1	LOC5574702	protocadherin Fat 3	44.2748	71.8343	1.62246	0.698187	0.0019	0.00287702
XP_021700729.1	LOC5571738	TLD domain-containing protein 1	4.34844	7.05359	1.6221	0.69786	5e-05	8.86602e-05
XP_021697747.1	LOC5565536	BTB/POZ domain-containing protein 10 isoform X1	6.04456	9.80294	1.62178	0.697577	0.0004	0.000653968
XP_021707129.1	LOC110678484	ras-related protein Rab-18A-like	13.9755	22.6464	1.62044	0.696382	5e-05	8.86602e-05
XP_021705506.1	LOC110677901	ecdysone 20-monooxygenase isoform X4	5.02614	8.13425	1.61839	0.694558	5e-05	8.86602e-05
XP_021704602.1	LOC5564588	rab proteins geranylgeranyltransferase component A	5.80169	9.38138	1.61701	0.693327	0.03075	0.0404592
XP_001649841.1	LOC5565494	coiled-coil and C2 domain-containing protein 1-like isoform X1	3.72049	6.01301	1.61619	0.692595	5e-05	8.86602e-05
XP_001651306.2	LOC5566893	uncharacterized protein LOC5566893	17.4663	28.2274	1.61611	0.692522	5e-05	8.86602e-05
XP_001657940.1	LOC5568247	ankyrin repeat domain-containing protein 13C isoform X2	13.5677	21.9176	1.61542	0.691914	5e-05	8.86602e-05
XP_021710734.1	LOC5568339	uncharacterized protein LOC5568339 isoform X1	3.62514	5.85164	1.61418	0.690804	5e-05	8.86602e-05
XP_001660916.2	LOC5573523	sterol regulatory element-binding protein 1	11.0154	17.7777	1.6139	0.690547	5e-05	8.86602e-05
XP_021709303.1	LOC5577132	potential E3 ubiquitin-protein ligase ariadne-1	6.93865	11.1972	1.61374	0.690411	5e-05	8.86602e-05
XP_021711613.1	LOC5578603	uncharacterized protein LOC5578603	29.3712	47.3833	1.61326	0.689976	5e-05	8.86602e-05
XP_001662577.2	LOC5576287	delta(3 5)-Delta(2 4)-dienoyl-CoA isomerase mitochondrial	19.9127	32.1062	1.61235	0.689163	5e-05	8.86602e-05
XP_001659077.2	LOC5570363	alpha-tocopherol transfer protein-like	54.3793	87.6473	1.61178	0.688652	5e-05	8.86602e-05
XP_021703893.1	LOC5564048	maestro heat-like repeat-containing protein family member 1	4.94919	7.97452	1.61128	0.688205	5e-05	8.86602e-05
XP_021708051.1	LOC5569014	dynamin isoform X1	14.7151	23.6909	1.60997	0.687036	5e-05	8.86602e-05
XP_021711690.1	LOC5577702	transmembrane protein 245 isoform X1	4.30937	6.93516	1.60932	0.686452	5e-05	8.86602e-05
XP_021694156.1	LOC23687573	uncharacterized protein LOC23687573 isoform X1	3.96066	6.37341	1.60918	0.686325	5e-05	8.86602e-05
XP_001648386.2	LOC5564052	uncharacterized protein LOC5564052	12.8496	20.6708	1.60867	0.685871	0.0042	0.00609856
XP_001654675.1	LOC5573540	glutathione S-transferase 1	19.5505	31.4468	1.60849	0.685708	5e-05	8.86602e-05
XP_021702629.1	LOC5577014	CCR4-NOT transcription complex subunit 3 isoform X3	7.79662	12.537	1.608	0.685271	5e-05	8.86602e-05
XP_001661445.1	LOC5574431	protein sex-lethal isoform X1	7.28334	11.7098	1.60775	0.685044	5e-05	8.86602e-05
XP_021702452.1	LOC5572449	uncharacterized protein LOC5572449 isoform X2	5.97679	9.60727	1.60743	0.684756	0.00025	0.000417519
	LOC5564757		4.09293	6.57858	1.6073	0.684642	5e-05	8.86602e-05
XP_021707237.1	LOC5564725	serine/threonine-protein kinase 10 isoform X3	7.43016	11.941	1.6071	0.684458	5e-05	8.86602e-05
XP_001654751.2	LOC5573712	3-ketoacyl-CoA thiolase mitochondrial	17.7648	28.539	1.60649	0.683913	5e-05	8.86602e-05
	LOC5567647		19.1634	30.7745	1.6059	0.683382	5e-05	8.86602e-05
XP_001656729.1	LOC5577991	actin-related protein 1	15.5248	24.9251	1.6055	0.683025	5e-05	8.86602e-05
XP_001649932.1	LOC5565578	probable cytochrome P450 6a14	345.118	553.92	1.60502	0.682588	0.0075	0.0106392
XP_001652038.1	LOC5568103	PXMP2/4 family protein 3	36.2509	58.18	1.60493	0.682506	5e-05	8.86602e-05
	LOC5578119		6.93172	11.1204	1.60428	0.681923	5e-05	8.86602e-05
XP_021700926.1	LOC5564298	serine/threonine-protein kinase 26 isoform X5	7.57309	12.124	1.60093	0.678912	5e-05	8.86602e-05
XP_021693773.1	LOC5565754	RNA-binding protein Nova-1 isoform X4	18.7258	29.9569	1.59977	0.677861	5e-05	8.86602e-05
XP_021711631.1	LOC5568595	dual specificity protein phosphatase Mpk3 isoform X1	4.67394	7.47467	1.59922	0.677371	5e-05	8.86602e-05
XP_001660824.1	LOC5573337	ras-related protein Rab-4B	9.15206	14.6199	1.59744	0.675765	5e-05	8.86602e-05
XP_001658413.1	LOC5569267	charged multivesicular body protein 3	11.1887	17.8714	1.59727	0.67561	5e-05	8.86602e-05
XP_021702825.1	LOC5577917	protein phosphatase 1B isoform X1	21.6806	34.5852	1.59521	0.67375	5e-05	8.86602e-05
XP_021707193.1	LOC5566678	YTH domain-containing family protein 3 isoform X1	6.06313	9.66932	1.59477	0.673352	5e-05	8.86602e-05
XP_001654781.1	LOC5573753	26S proteasome non-ATPase regulatory subunit 7	16.815	26.8144	1.59467	0.673259	5e-05	8.86602e-05
XP_001656724.2	LOC5577987	uncharacterized protein LOC5577987	3.41182	5.43935	1.59427	0.672893	0.00295	0.00435967
XP_001662954.2	LOC5576838	replication protein A 70 kDa DNA-binding subunit	6.21097	9.87823	1.59045	0.669434	5e-05	8.86602e-05
XP_021708180.1	LOC5567349	uncharacterized protein LOC5567349 isoform X1	3.69026	5.86659	1.58975	0.6688	5e-05	8.86602e-05
XP_011493093.2	LOC23687505	pyrimidodiazepine synthase	11.2778	17.9269	1.58957	0.66864	0.0009	0.00141621
XP_001662377.1	LOC5576039	peflin	19.1469	30.4296	1.58927	0.668365	5e-05	8.86602e-05
XP_001662144.1	LOC5575693	NEDD8-conjugating enzyme UBE2F	3.23606	5.14241	1.5891	0.668206	0.0015	0.00230149
XP_021707149.1	LOC110678495	docking protein 2	4.89372	7.76737	1.58721	0.666495	5e-05	8.86602e-05
XP_021697303.1	LOC110675803	WD repeat SAM and U-box domain-containing protein 1-like isoform X2	3.66807	5.81944	1.58651	0.665859	0.00035	0.000575399
XP_001661425.2	LOC5574373	centromere/kinetochore protein zw10	3.62681	5.7525	1.5861	0.665488	5e-05	8.86602e-05
XP_021697549.1	LOC5575243	NAD kinase 2 mitochondrial	5.02811	7.96752	1.5846	0.664115	5e-05	8.86602e-05
XP_021695866.1	LOC5571289	septin-7 isoform X11	14.2785	22.6213	1.58429	0.663837	5e-05	8.86602e-05
XP_021693240.1	LOC5563714	ubiquitin conjugation factor E4 A	6.16137	9.75958	1.584	0.663568	5e-05	8.86602e-05
XP_021704768.1	LOC5579108	formin-like protein 5 isoform X1	56.9131	90.0682	1.58256	0.662257	5e-05	8.86602e-05
XP_021700000.1	LOC5564403	uncharacterized protein LOC5564403 isoform X2	6.55326	10.3666	1.5819	0.661658	5e-05	8.86602e-05
XP_021705929.1	LOC5568651	probable cytochrome P450 28a5	6.82663	10.795	1.58131	0.661118	5e-05	8.86602e-05
XP_021707456.1	LOC5574432	GAS2-like protein pickled eggs	5.41699	8.55589	1.57945	0.659427	5e-05	8.86602e-05
XP_001653877.1	LOC5572209	pyridoxal kinase	59.7908	94.4013	1.57886	0.658883	5e-05	8.86602e-05
XP_021706174.1	LOC5575287	actin-related protein 2 isoform X1	18.3694	28.9666	1.57689	0.657086	5e-05	8.86602e-05
XP_001658609.2	LOC5579981	uncharacterized protein LOC5579981	7.0894	11.1747	1.57625	0.656501	5e-05	8.86602e-05
	LOC5574657		15.5855	24.5516	1.57528	0.655613	5e-05	8.86602e-05
XP_001663844.1	LOC5578382	thymosin beta	99.9812	157.489	1.57519	0.655522	5e-05	8.86602e-05
XP_021710715.1	LOC5570556	dipeptidyl peptidase 9	3.78034	5.95102	1.5742	0.654621	5e-05	8.86602e-05
XP_021709032.1	LOC5564363	protein enhancer of sevenless 2B isoform X1	5.65406	8.89923	1.57395	0.654393	5e-05	8.86602e-05
XP_021701971.1	LOC5569849	epidermal growth factor receptor substrate 15 isoform X2	3.55258	5.59022	1.57357	0.654038	5e-05	8.86602e-05
XP_001661907.1	LOC5575377	actin-interacting protein 1	8.83389	13.8803	1.57126	0.651918	5e-05	8.86602e-05
XP_021696699.1	LOC5576943	uncharacterized protein LOC5576943 isoform X11	12.5423	19.7064	1.5712	0.651862	5e-05	8.86602e-05
XP_021695850.1	LOC5571293	glycerol-3-phosphate dehydrogenase [NAD(+)] cytoplasmic isoform X4	46.8939	73.6734	1.57107	0.651744	5e-05	8.86602e-05
XP_021702774.1	LOC5566946	active breakpoint cluster region-related protein isoform X2	8.08061	12.6833	1.5696	0.650394	5e-05	8.86602e-05
XP_021707068.1	LOC5576493	atypical protein kinase C isoform X3	14.9168	23.4104	1.5694	0.650212	5e-05	8.86602e-05
XP_021697191.1	LOC5573467	guanine nucleotide-binding protein G(q) subunit alpha isoform X1	9.10744	14.2924	1.56931	0.650131	5e-05	8.86602e-05
XP_021712454.1	LOC110680998	bis(5'-adenosyl)-triphosphatase enpp4-like	13.8717	21.7367	1.56698	0.647988	0.00015	0.000256108
XP_021704816.1	LOC5565340	uncharacterized protein LOC5565340	15.3942	24.0953	1.56522	0.646365	5e-05	8.86602e-05
XP_001654307.2	LOC5572983	tyrosine-protein phosphatase non-receptor type 61F isoform X1	5.2493	8.21261	1.56452	0.645716	5e-05	8.86602e-05
XP_001664196.2	LOC5579016	zinc carboxypeptidase isoform X1	5.18286	8.099	1.56265	0.643995	0.0003	0.000495953
XP_001658647.1	LOC5569581	vacuole membrane protein 1 isoform X1	13.6171	21.2754	1.5624	0.643767	5e-05	8.86602e-05
XP_001659890.2	LOC5571757	protein CLP1 homolog	4.96272	7.75083	1.56181	0.64322	0.0004	0.000653968
XP_001654810.1	LOC5580065	UPF0184 protein AAEL002161	15.2473	23.7878	1.56013	0.641668	0.0005	0.000808532
XP_001663126.1	LOC5577032	uncharacterized protein LOC5577032 isoform X1	5.5517	8.66033	1.55994	0.641492	5e-05	8.86602e-05
XP_021696668.1	LOC5578234	synaptobrevin isoform X1	132.273	206.334	1.55991	0.641463	5e-05	8.86602e-05
XP_001659272.1	LOC5570678	Golgi-associated plant pathogenesis-related protein 1	19.6573	30.6547	1.55946	0.641043	0.0001	0.000173617
XP_001664059.2	LOC5578852	exocyst complex component 6	3.45302	5.38475	1.55943	0.641021	0.0119	0.0164716
XP_021706723.1	LOC5577286	uncharacterized protein LOC5577286 isoform X1	3.92469	6.12027	1.55943	0.641017	5e-05	8.86602e-05
XP_021695744.1	LOC5571774	AT-rich interactive domain-containing protein 4B isoform X1	4.23794	6.6085	1.55937	0.64096	5e-05	8.86602e-05
XP_001658259.2	LOC5568937	cysteine protease ATG4B	4.13207	6.44088	1.55875	0.640393	0.0004	0.000653968
XP_021700878.1	LOC5565770	protein SMG5	10.8791	16.9554	1.55853	0.640186	5e-05	8.86602e-05
XP_021697448.1	LOC5567090	probable E3 ubiquitin-protein ligase HERC4 isoform X1	4.74465	7.39341	1.55826	0.639938	5e-05	8.86602e-05
XP_021702748.1	LOC5576311	prostaglandin reductase 1 isoform X1	6.8531	10.6764	1.55789	0.639597	0.0003	0.000495953
XP_021700194.1	LOC5574368	dopamine N-acetyltransferase isoform X2	20.485	31.9106	1.55775	0.639468	5e-05	8.86602e-05
XP_021696410.1	LOC5571312	inositol hexakisphosphate and diphosphoinositol-pentakisphosphate kinase isoform X8	7.20105	11.2134	1.55719	0.638945	5e-05	8.86602e-05
XP_021709491.1	LOC5565805	protein groucho isoform X1	3.74124	5.82524	1.55703	0.638801	5e-05	8.86602e-05
XP_001663045.1	LOC5576950	rab GDP dissociation inhibitor alpha	41.6511	64.8335	1.55659	0.638385	5e-05	8.86602e-05
XP_001657753.1	LOC5567950	V-type proton ATPase 116 kDa subunit a	79.2396	123.281	1.5558	0.637657	5e-05	8.86602e-05
XP_021701522.1	LOC5565689	nicotinate phosphoribosyltransferase isoform X1	9.02009	14.0118	1.5534	0.635429	5e-05	8.86602e-05
XP_001651236.2	LOC5566827	adenosine deaminase 2	5.14943	7.995	1.5526	0.634685	0.00025	0.000417519
XP_021710230.1	LOC5566416	vanin-like protein 2	5.33861	8.28161	1.55127	0.633447	5e-05	8.86602e-05
XP_021705799.1	LOC5569001	3-phosphoinositide-dependent protein kinase 1 isoform X2	6.34739	9.84463	1.55097	0.633173	0.0002	0.000337946
XP_021700697.1	LOC5566613	regucalcin isoform X1	61.2995	95.0653	1.55083	0.633044	5e-05	8.86602e-05
XP_021708709.1	LOC5565019	ATP-binding cassette sub-family A member 1 isoform X1	3.49498	5.41128	1.5483	0.630686	0.0001	0.000173617
XP_021702550.1	LOC5566799	ectonucleoside triphosphate diphosphohydrolase 5 isoform X1	45.6462	70.6697	1.54821	0.630597	5e-05	8.86602e-05
XP_001654129.2	LOC5572630	carboxypeptidase B	18.0527	27.9452	1.54798	0.630386	5e-05	8.86602e-05
XP_021702149.1	LOC5568867	cullin-3 isoform X1	7.81836	12.1025	1.54796	0.630367	5e-05	8.86602e-05
XP_001651772.1	LOC5567342	EF-hand domain-containing protein D2 homolog	6.79285	10.5111	1.54738	0.629825	5e-05	8.86602e-05
XP_001660116.2	LOC5572010	uncharacterized protein LOC5572010	96.8802	149.801	1.54625	0.628774	5e-05	8.86602e-05
XP_021701198.1	LOC5571654	ATP-sensitive inward rectifier potassium channel 11 isoform X1	9.59661	14.8314	1.54548	0.628058	5e-05	8.86602e-05
XP_021707203.1	LOC5573265	cytosolic Fe-S cluster assembly factor NUBP1 homolog	8.94154	13.819	1.54548	0.628058	0.0003	0.000495953
XP_021704484.1	LOC5569098	regulator of G-protein signaling loco isoform X4	6.69413	10.3451	1.5454	0.627979	5e-05	8.86602e-05
XP_001653127.1	LOC5570144	uncharacterized protein LOC5570144	8.81237	13.6096	1.54437	0.627023	5e-05	8.86602e-05
XP_021700386.1	LOC5567173	striatin-3 isoform X2	3.47924	5.37297	1.54429	0.626948	5e-05	8.86602e-05
XP_001651925.1	LOC5567889	BAG family molecular chaperone regulator 2 isoform X1	17.0902	26.3727	1.54315	0.625876	5e-05	8.86602e-05
	LOC110679281		31.8794	49.1423	1.54151	0.624341	0.0015	0.00230149
XP_021704978.1	LOC5577253	uncharacterized protein LOC5577253 isoform X2	3.72841	5.74458	1.54076	0.623641	0.00265	0.00393966
XP_001651850.2	LOC5567690	protein-glucosylgalactosylhydroxylysine glucosidase	14.8283	22.8461	1.54071	0.623595	5e-05	8.86602e-05
XP_001651479.2	LOC5567084	membrane alanyl aminopeptidase	21.5319	33.1737	1.54068	0.623564	5e-05	8.86602e-05
XP_021704371.1	LOC5579140	MAGUK p55 subfamily member 5-A isoform X2	7.19465	11.0788	1.53987	0.622805	5e-05	8.86602e-05
XP_001648120.2	LOC5579807	uncharacterized protein LOC5579807	118.783	182.867	1.5395	0.622466	5e-05	8.86602e-05
XP_021701730.1	LOC5566942	beta-1 4-mannosyl-glycoprotein 4-beta-N-acetylglucosaminyltransferase	3.67537	5.65783	1.53939	0.622359	0.0055	0.00789667
XP_011493002.2	LOC23687671	protein argonaute-2	21.2576	32.6699	1.53686	0.619983	5e-05	8.86602e-05
XP_001654907.2	LOC5573874	calexcitin-1	17.6233	27.0501	1.53491	0.61815	5e-05	8.86602e-05
XP_021710392.1	LOC5577246	tyrosine-protein phosphatase 99A isoform X2	5.96714	9.15824	1.53478	0.618031	5e-05	8.86602e-05
XP_021700398.1	LOC5578153	WD repeat-containing protein 7 isoform X5	7.55761	11.5977	1.53457	0.617837	5e-05	8.86602e-05
XP_001656549.1	LOC5577537	ras-related protein Rab-14 isoform X3	11.0277	16.9146	1.53383	0.617137	5e-05	8.86602e-05
XP_021699261.1	LOC5574542	type 1 phosphatidylinositol 4 5-bisphosphate 4-phosphatase	14.8562	22.774	1.53296	0.616323	5e-05	8.86602e-05
XP_021703935.1	LOC5564524	paired amphipathic helix protein Sin3a isoform X1	5.06048	7.75687	1.53283	0.6162	5e-05	8.86602e-05
XP_021704850.1	LOC5567605	uncharacterized protein LOC5567605	77.9629	119.443	1.53205	0.615463	5e-05	8.86602e-05
XP_021706500.1	LOC23687966	uncharacterized protein LOC23687966	3.4653	5.30896	1.53203	0.615449	5e-05	8.86602e-05
XP_021703069.1	LOC5567979	sodium- and chloride-dependent GABA transporter ine isoform X1	11.3709	17.413	1.53137	0.614818	5e-05	8.86602e-05
XP_021705313.1	LOC5565208	uncharacterized protein LOC5565208 isoform X1	18.5542	28.3587	1.52842	0.612046	5e-05	8.86602e-05
XP_021710266.1	LOC5566415	RNA polymerase II subunit A C-terminal domain phosphatase SSU72	6.64386	10.1451	1.52699	0.61069	0.0072	0.010229
XP_021704572.1	LOC5567213	peroxisome biogenesis factor 1	3.52582	5.38341	1.52685	0.610561	0.0001	0.000173617
XP_001652605.1	LOC5568880	V-type proton ATPase subunit G	37.8581	57.7876	1.52643	0.610158	5e-05	8.86602e-05
XP_001658596.1	LOC5569511	transmembrane 9 superfamily member 4	7.07247	10.7712	1.52298	0.606893	5e-05	8.86602e-05
XP_001658030.3	LOC5568380	frizzled-2	6.65288	10.1242	1.52178	0.605757	5e-05	8.86602e-05
	LOC5578761		37.4508	56.9904	1.52174	0.605722	5e-05	8.86602e-05
XP_021703044.1	LOC5569077	E3 ubiquitin-protein ligase Su(dx)	9.37511	14.2567	1.5207	0.604733	5e-05	8.86602e-05
XP_001658970.1	LOC5570175	cytosolic Fe-S cluster assembly factor NUBP2 homolog	14.5225	22.0801	1.52041	0.604457	0.00015	0.000256108
XP_021707476.1	LOC110678647	C-myc promoter-binding protein isoform X1	5.33622	8.11023	1.51985	0.603925	5e-05	8.86602e-05
XP_021703856.1	LOC5569700	ras-related protein Rab-5B	46.7825	71.0662	1.51908	0.603195	5e-05	8.86602e-05
XP_021703591.1	LOC5572074	spermatogenesis-associated protein 20 isoform X1	4.38168	6.64874	1.5174	0.601597	5e-05	8.86602e-05
XP_021710545.1	LOC5565417	transmembrane protein 64	6.09168	9.23909	1.51667	0.600911	0.00045	0.000730421
XP_021710526.1	LOC5570169	period circadian protein isoform X1	7.45209	11.3014	1.51654	0.600784	5e-05	8.86602e-05
XP_021695425.1	LOC5576370	integrin beta-PS isoform X2	27.7407	42.0476	1.51574	0.600019	5e-05	8.86602e-05
XP_021713192.1	LOC5576283	baculoviral IAP repeat-containing protein 6 isoform X3	3.51748	5.33124	1.51564	0.599929	5e-05	8.86602e-05
XP_001660943.1	LOC5573625	serine palmitoyltransferase 1	11.5151	17.449	1.51531	0.599617	5e-05	8.86602e-05
XP_001648863.2	LOC5564528	xanthine dehydrogenase	3.62127	5.48619	1.51499	0.599309	5e-05	8.86602e-05
XP_021701848.1	LOC5569049	lipopolysaccharide-induced tumor necrosis factor-alpha factor homolog	281.737	426.801	1.51489	0.599215	5e-05	8.86602e-05
XP_021700872.1	LOC5565760	probable phospholipid-transporting ATPase IIA isoform X1	7.40493	11.2172	1.51483	0.599155	5e-05	8.86602e-05
XP_021707339.1	LOC5564865	ribosome-binding protein 1 isoform X1	7.6517	11.5878	1.51441	0.598754	5e-05	8.86602e-05
XP_001647568.1	LOC5579260	mono [ADP-ribose] polymerase PARP16	4.84576	7.33001	1.51266	0.597092	0.0016	0.00244306
XP_021701334.1	LOC5568820	S-adenosylmethionine decarboxylase proenzyme isoform X1	12.1072	18.2875	1.51046	0.594993	5e-05	8.86602e-05
XP_021709871.1	LOC5566612	lissencephaly-1 homolog	10.9394	16.5152	1.5097	0.594261	5e-05	8.86602e-05
XP_021708264.1	LOC5566156	uncharacterized serine-rich protein C215,13	4.89128	7.38109	1.50903	0.593622	0.0001	0.000173617
XP_001654200.1	LOC5572799	probable actin-related protein 2/3 complex subunit 2	18.1128	27.3012	1.50729	0.591955	5e-05	8.86602e-05
XP_021707803.1	LOC5569656	semaphorin-5A	5.94471	8.95812	1.50691	0.59159	5e-05	8.86602e-05
XP_021702601.1	LOC5576029	uncharacterized protein LOC5576029 isoform X1	23.2071	34.9438	1.50574	0.59047	5e-05	8.86602e-05
XP_021703324.1	LOC5578839	protein slowmo	91.8239	138.255	1.50565	0.59039	5e-05	8.86602e-05
XP_001651990.1	LOC5568054	uncharacterized protein LOC5568054	89.8511	135.003	1.50252	0.587383	5e-05	8.86602e-05
XP_021695632.1	LOC5564540	cell division cycle protein 27 homolog	4.11205	6.17048	1.50058	0.585525	0.0001	0.000173617
XP_001656042.2	LOC5576302	tether containing UBX domain for GLUT4	6.33062	9.49035	1.49912	0.584114	0.00055	0.000885156
XP_021707005.1	LOC5571227	G protein-activated inward rectifier potassium channel 3 isoform X2	19.987	29.9516	1.49855	0.583571	5e-05	8.86602e-05
XP_021704855.1	LOC5564429	uncharacterized protein LOC5564429	17.4069	26.0832	1.49844	0.583462	5e-05	8.86602e-05
XP_001656772.1	LOC5578125	sorting nexin lst-4	8.18546	12.2638	1.49824	0.583271	5e-05	8.86602e-05
XP_001660168.1	LOC5572088	40S ribosomal protein S20	29.1374	43.6452	1.49791	0.582951	0.0002	0.000337946
XP_001659587.1	LOC5571203	sulfotransferase 1 family member D1	8.22623	12.3192	1.49755	0.582605	0.00045	0.000730421
XP_021696661.1	LOC5569448	pleckstrin homology domain-containing family G member 3	4.38458	6.56589	1.4975	0.582552	5e-05	8.86602e-05
XP_021693694.1	LOC5569892	serine protease 7 isoform X1	5.32828	7.97681	1.49707	0.582142	0.00095	0.00148846
XP_021699964.1	LOC23687660	sex determination protein fruitless isoform X4	4.25895	6.37475	1.49679	0.581871	5e-05	8.86602e-05
	LOC5566687		124.423	186.205	1.49655	0.581639	5e-05	8.86602e-05
XP_001652527.2	LOC5568703	pancreatic triacylglycerol lipase	6.26651	9.37375	1.49585	0.580964	0.00275	0.00407937
XP_001650143.1	LOC5565761	ubiquitin carboxyl-terminal hydrolase 3	5.80404	8.67962	1.49544	0.580574	5e-05	8.86602e-05
XP_001649746.1	LOC5565351	leucine carboxyl methyltransferase 1	3.6073	5.39403	1.49531	0.580444	0.00235	0.00351906
XP_021701767.1	LOC5568491	uncharacterized protein LOC5568491 isoform X2	38.7898	57.9854	1.49486	0.580012	5e-05	8.86602e-05
XP_021706307.1	LOC5579888	mucin-6 isoform X1	4.30835	6.43903	1.49455	0.579708	5e-05	8.86602e-05
XP_021711685.1	LOC5577697	serine/threonine-protein phosphatase 4 regulatory subunit 3 isoform X1	8.60553	12.8591	1.49428	0.579454	5e-05	8.86602e-05
XP_021701876.1	LOC5574512	inactive hydroxysteroid dehydrogenase-like protein 1	6.32034	9.44416	1.49425	0.57942	0.00155	0.00237053
XP_001663354.1	LOC5577425	peroxidase	4.12756	6.16711	1.49413	0.579305	0.0003	0.000495953
XP_001661721.2	LOC5574916	solute carrier family 45 member 4	3.8522	5.75532	1.49403	0.579214	0.00155	0.00237053
XP_001661421.2	LOC5574383	lysosomal-associated transmembrane protein 4B isoform X1	59.1047	88.0988	1.49055	0.57585	5e-05	8.86602e-05
XP_001648523.2	LOC5564185	uncharacterized protein LOC5564185	7.39011	11.0129	1.49022	0.575527	5e-05	8.86602e-05
XP_001651549.2	LOC5567125	uncharacterized protein LOC5567125	3.69501	5.50631	1.4902	0.575508	0.00755	0.0107069
XP_001662018.2	LOC5575514	guanine nucleotide-binding protein subunit beta-like protein 1	11.4401	17.0206	1.4878	0.573182	0.0002	0.000337946
XP_001662445.1	LOC5576100	26S proteasome non-ATPase regulatory subunit 8	35.6456	53.0269	1.48761	0.573	5e-05	8.86602e-05
XP_021705785.1	LOC5578190	membrane-bound transcription factor site-1 protease isoform X1	4.82398	7.16263	1.4848	0.570265	5e-05	8.86602e-05
XP_021696008.1	LOC110675397	uncharacterized protein LOC110675397 isoform X1	5.29203	7.85635	1.48456	0.570038	5e-05	8.86602e-05
XP_021710058.1	LOC5569968	protein scylla isoform X1	94.9113	140.783	1.48331	0.568821	5e-05	8.86602e-05
XP_001654112.2	LOC5572601	protein lethal(2) giant larvae	20.2826	30.0795	1.48302	0.568538	5e-05	8.86602e-05
XP_001659792.2	LOC5571584	extended synaptotagmin-2 isoform X3	28.0315	41.5113	1.48088	0.566455	5e-05	8.86602e-05
	LOC110681328		12.7524	18.8708	1.47978	0.565387	5e-05	8.86602e-05
XP_021704099.1	LOC5571511	vesicle-fusing ATPase 1	8.71837	12.8947	1.47903	0.564648	5e-05	8.86602e-05
XP_021698610.1	LOC5564895	ubiquitin-conjugating enzyme E2 N	28.7779	42.559	1.47888	0.564503	5e-05	8.86602e-05
XP_021693761.1	LOC23687923	presenilin homolog isoform X1	8.46858	12.5234	1.47881	0.564434	0.0002	0.000337946
XP_021701404.1	LOC5577470	cGMP-dependent protein kinase 1	31.4462	46.497	1.47862	0.564252	5e-05	8.86602e-05
XP_021707795.1	LOC5573843	uncharacterized protein LOC5573843	5.14841	7.60861	1.47786	0.563506	5e-05	8.86602e-05
XP_021707249.1	LOC5573835	WW domain-containing adapter protein with coiled-coil homolog isoform X1	4.4847	6.62758	1.47782	0.563471	5e-05	8.86602e-05
XP_021697499.1	LOC5578881	galectin-3-binding protein A	4.87878	7.19883	1.47554	0.561242	0.00035	0.000575399
XP_021704088.1	LOC5569754	disks large homolog 5 isoform X1	4.9903	7.36001	1.47486	0.560581	0.0122	0.0168425
XP_001657412.2	LOC5567412	endoplasmic reticulum mannosyl-oligosaccharide 1 2-alpha-mannosidase	4.4138	6.50714	1.47427	0.560002	0.0001	0.000173617
XP_001660449.1	LOC5572507	trypsin-1	69.8088	102.846	1.47325	0.559005	5e-05	8.86602e-05
XP_021695112.1	LOC5565190	ras-related protein Ral-a isoform X2	10.7999	15.8943	1.47171	0.557492	0.00015	0.000256108
XP_021695759.1	LOC5576630	syntaxin-1A isoform X1	4.03971	5.94279	1.47109	0.556889	0.00035	0.000575399
XP_021706130.1	LOC5563578	glycosylated lysosomal membrane protein	7.70931	11.3406	1.47103	0.556823	0.0009	0.00141621
XP_021702068.1	LOC5573396	sodium/hydrogen exchanger 7 isoform X1	6.87903	10.1154	1.47047	0.556276	5e-05	8.86602e-05
XP_001659745.2	LOC5571495	probable galactose-1-phosphate uridylyltransferase	19.3519	28.4522	1.47025	0.556065	0.00015	0.000256108
XP_021713250.1	LOC5564088	GPI transamidase component PIG-S isoform X1	22.4019	32.8998	1.46862	0.554458	5e-05	8.86602e-05
XP_001655453.1	LOC5574980	26S proteasome regulatory subunit 6A-B	23.1104	33.9253	1.46797	0.553819	5e-05	8.86602e-05
XP_021707722.1	LOC5568536	uncharacterized protein LOC5568536 isoform X1	7.10913	10.4214	1.46592	0.551804	0.0011	0.00171384
XP_001662902.1	LOC5580276	dual specificity mitogen-activated protein kinase kinase 4	6.28023	9.20028	1.46496	0.55086	5e-05	8.86602e-05
XP_021709703.1	LOC5577094	rho GDP-dissociation inhibitor 1 isoform X1	50.8583	74.4567	1.464	0.549918	5e-05	8.86602e-05
XP_021698892.1	LOC5572011	CKLF-like MARVEL transmembrane domain-containing protein 4	35.4106	51.8276	1.46362	0.549539	5e-05	8.86602e-05
XP_021694844.1	LOC5565087	protein spindle-F	5.99236	8.76708	1.46304	0.548972	0.0007	0.00111333
XP_021706167.1	LOC5571110	protein yippee-like CG15309 isoform X1	31.8973	46.6474	1.46242	0.548362	5e-05	8.86602e-05
XP_001663792.2	LOC5578266	transcription factor AP-1 isoform X2	20.9336	30.6034	1.46193	0.547872	5e-05	8.86602e-05
XP_021707878.1	LOC5578714	serine/threonine-protein kinase Warts isoform X1	4.61526	6.74433	1.46131	0.547263	5e-05	8.86602e-05
XP_001652822.2	LOC5569518	lipoma-preferred partner homolog	4.66967	6.8227	1.46107	0.547022	0.00035	0.000575399
XP_021700352.1	LOC5568648	store-operated calcium entry regulator STIMATE	14.3255	20.9251	1.46069	0.546649	5e-05	8.86602e-05
XP_021704327.1	LOC5573210	uncharacterized protein LOC5573210 isoform X1	18.0836	26.4013	1.45996	0.545927	5e-05	8.86602e-05
XP_001658105.1	LOC5568726	eukaryotic translation initiation factor 3 subunit A	10.7573	15.6887	1.45842	0.54441	5e-05	8.86602e-05
XP_001659192.2	LOC5570505	myosin heavy chain non-muscle	19.9293	29.05	1.45765	0.543647	5e-05	8.86602e-05
XP_021710000.1	LOC5576142	protein goliath isoform X1	9.41224	13.7156	1.45721	0.543208	5e-05	8.86602e-05
	LOC5564884		5.28494	7.69848	1.45668	0.542687	5e-05	8.86602e-05
XP_001659718.2	LOC5571467	mitochondrial 2-oxodicarboxylate carrier	9.1367	13.3058	1.4563	0.54231	0.0011	0.00171384
XP_021698376.1	LOC5574701	palmitoyltransferase ZDHHC6	27.7538	40.4153	1.45621	0.542216	5e-05	8.86602e-05
XP_021710704.1	LOC5577814	protein RFT1 homolog	9.63098	14.0237	1.4561	0.542113	0.00015	0.000256108
XP_021694839.1	LOC5574747	high mobility group protein DSP1	13.0863	19.0527	1.45593	0.541938	5e-05	8.86602e-05
XP_021710264.1	LOC5567648	GRIP and coiled-coil domain-containing protein 2	3.64478	5.30544	1.45563	0.541641	0.00015	0.000256108
XP_001655787.1	LOC5575640	ER membrane protein complex subunit 7 homolog	51.7581	75.2822	1.4545	0.540524	5e-05	8.86602e-05
XP_001659543.2	LOC5571104	protein HID1	5.81729	8.45956	1.45421	0.540235	0.00015	0.000256108
XP_021710174.1	LOC5579951	ras-like GTP-binding protein RhoL	26.7763	38.9276	1.45381	0.539837	5e-05	8.86602e-05
XP_021693470.1	LOC5573336	alkyldihydroxyacetonephosphate synthase	19.8299	28.8185	1.45329	0.539318	5e-05	8.86602e-05
XP_001654258.2	LOC5572923	trifunctional enzyme subunit alpha mitochondrial	17.6887	25.6875	1.4522	0.538238	5e-05	8.86602e-05
XP_001659108.1	LOC5570396	thioredoxin-like protein 1	38.0893	55.3016	1.45189	0.537935	5e-05	8.86602e-05
XP_021707215.1	LOC5576213	PEST proteolytic signal-containing nuclear protein	5.54889	8.05631	1.45188	0.53792	0.00465	0.00672108
XP_021700662.1	LOC5570893	dual specificity tyrosine-phosphorylation-regulated kinase 2 isoform X3	9.68862	14.0644	1.45164	0.537685	5e-05	8.86602e-05
XP_021700803.1	LOC5572641	uncharacterized protein LOC5572641	17.8396	25.8548	1.44929	0.535349	5e-05	8.86602e-05
XP_001654683.1	LOC5573548	gamma-soluble NSF attachment protein	7.98155	11.5675	1.44928	0.535336	0.0007	0.00111333
XP_021704447.1	LOC23687653	polyhomeotic-proximal chromatin protein	5.10628	7.39996	1.44919	0.535245	0.0006	0.000961055
XP_021707289.1	LOC5567218	glutactin	25.9038	37.4867	1.44715	0.533215	5e-05	8.86602e-05
XP_021708467.1	LOC110678987	uncharacterized protein LOC110678987	4.99956	7.22637	1.4454	0.53147	0.0242	0.0322259
XP_021713151.1	LOC5567828	transmembrane protein 179	28.733	41.4939	1.44412	0.530191	5e-05	8.86602e-05
XP_021702257.1	LOC23687579	ubiquitin carboxyl-terminal hydrolase 7	10.1496	14.6546	1.44386	0.529931	0.0207	0.0278389
XP_001656614.2	LOC5577620	inhibitor of nuclear factor kappa-B kinase subunit beta	5.62066	8.11382	1.44357	0.529642	0.00035	0.000575399
XP_021700469.1	LOC5569496	protein bunched class 2/F/G isoform	6.87115	9.91862	1.44352	0.529588	5e-05	8.86602e-05
XP_021711704.1	LOC5572726	sex determination protein fruitless isoform X1	4.03553	5.82405	1.44319	0.529265	0.00025	0.000417519
XP_001658997.1	LOC5570218	arrestin domain-containing protein 2	10.5372	15.194	1.44194	0.52801	0.0008	0.00126389
XP_001649402.2	LOC5565031	beta-galactosidase isoform X1	6.20973	8.95159	1.44154	0.527613	0.0013	0.00201156
XP_021705078.1	LOC5567855	Golgi resident protein GCP60	6.01072	8.66214	1.44112	0.527186	0.00025	0.000417519
XP_001660336.1	LOC5572375	kelch-like protein 40a	7.2012	10.3614	1.43884	0.52491	0.0117	0.0162232
XP_011493224.1	LOC5564172	solute carrier family 25 member 44	4.6231	6.64722	1.43783	0.523891	0.01315	0.0180855
XP_021707658.1	LOC5570029	phosphatidylinositol 4-kinase alpha isoform X3	7.38958	10.6195	1.43709	0.523152	5e-05	8.86602e-05
XP_021708658.1	LOC5573757	NAD kinase isoform X1	9.93817	14.2786	1.43674	0.522802	0.0001	0.000173617
XP_021701217.1	LOC5571570	uncharacterized protein LOC5571570	25.1434	36.1086	1.43611	0.522163	5e-05	8.86602e-05
XP_001649644.1	LOC5565318	26S proteasome non-ATPase regulatory subunit 14	23.606	33.8991	1.43604	0.522093	5e-05	8.86602e-05
XP_001647792.1	LOC5579494	ras-related C3 botulinum toxin substrate 1 isoform X2	3.92344	5.6335	1.43586	0.521912	0.00885	0.0124204
XP_001663131.1	LOC5577035	26S proteasome regulatory subunit 7	23.746	34.0785	1.43513	0.521177	5e-05	8.86602e-05
XP_021698881.1	LOC5566025	dentin sialophosphoprotein	4.80144	6.89057	1.4351	0.521156	0.00035	0.000575399
XP_001648588.2	LOC5564247	tectonin beta-propeller repeat-containing protein	3.86522	5.54692	1.43509	0.521136	0.0006	0.000961055
	LOC5573409		5.9399	8.52326	1.43492	0.520967	0.0001	0.000173617
XP_021706331.1	LOC5570127	protein purity of essence	6.32393	9.07322	1.43474	0.520793	5e-05	8.86602e-05
XP_001661159.1	LOC5574089	YTH domain-containing protein 1	5.3357	7.64106	1.43206	0.518095	0.00025	0.000417519
XP_021696243.1	LOC5569896	transcription factor hamlet isoform X2	3.80664	5.45039	1.43181	0.517841	0.0025	0.00372836
XP_021692944.1	LOC5569128	activin receptor type-2A	10.7728	15.4175	1.43115	0.517176	0.0001	0.000173617
XP_001658177.2	LOC5568811	uncharacterized protein LOC5568811	10.8503	15.5141	1.42983	0.515845	0.00265	0.00393966
XP_021711974.1	LOC110680475	40S ribosomal protein S20	30.2247	43.1876	1.42888	0.514889	0.00145	0.00222838
XP_021709133.1	LOC5570297	segment polarity protein dishevelled isoform X1	4.11664	5.88175	1.42877	0.514778	0.0006	0.000961055
XP_001655177.1	LOC5574525	max-like protein X	22.064	31.5224	1.42868	0.514683	0.0003	0.000495953
XP_001650494.1	LOC5566133	conserved oligomeric Golgi complex subunit 5	4.22018	6.02548	1.42778	0.513772	0.00115	0.00178822
XP_021710513.1	LOC5565442	ceramide glucosyltransferase	4.99677	7.12999	1.42692	0.512904	0.0002	0.000337946
XP_001655270.1	LOC5580128	longitudinals lacking protein isoforms H/M/V isoform X1	12.9522	18.4627	1.42545	0.511416	5e-05	8.86602e-05
XP_001653400.2	LOC5570921	uncharacterized protein LOC5570921	6.75153	9.61939	1.42477	0.510731	0.00025	0.000417519
XP_021705650.1	LOC5578103	regulator of microtubule dynamics protein 1 isoform X1	10.6659	15.1923	1.42438	0.510335	0.00155	0.00237053
XP_001647991.1	LOC5563704	hydroxylysine kinase	6.38425	9.09288	1.42427	0.51022	0.00135	0.00208349
XP_001650101.2	LOC5565730	uncharacterized protein LOC5565730 isoform X2	5.5769	7.93874	1.4235	0.509447	0.0001	0.000173617
XP_001652832.2	LOC5569520	malate dehydrogenase cytoplasmic isoform X1	129.919	184.886	1.42309	0.509024	5e-05	8.86602e-05
XP_001654674.2	LOC5573538	glutathione S-transferase 1-1	42.5594	60.5525	1.42278	0.508709	0.00015	0.000256108
XP_021710634.1	LOC5566925	ejaculatory bulb-specific protein 3 isoform X2	11.369	16.162	1.42159	0.5075	0.00065	0.00103694
XP_021698008.1	LOC5573998	ADP-ribosylation factor GTPase-activating protein 1 isoform X2	25.3363	36.0165	1.42154	0.507452	5e-05	8.86602e-05
XP_021697876.1	LOC5578830	CD63 antigen isoform X1	14.9828	21.2978	1.42148	0.507397	0.00025	0.000417519
XP_001653705.2	LOC5571567	glutathione synthetase isoform X1	8.88153	12.6159	1.42046	0.506363	0.00045	0.000730421
XP_021706518.1	LOC110678198	40S ribosomal protein S20-like	279.147	396.277	1.4196	0.505484	0.0025	0.00372836
XP_001661622.1	LOC5574731	uncharacterized protein LOC5574731	13.4791	19.1277	1.41906	0.504939	0.0002	0.000337946
XP_021713280.1	LOC5574055	vesicle transport protein GOT1B isoform X1	16.5828	23.5286	1.41886	0.504728	0.00135	0.00208349
XP_021703640.1	LOC110677143	mediator of RNA polymerase II transcription subunit 15-like	13.1738	18.6893	1.41867	0.504541	0.0039	0.00568385
XP_001651673.1	LOC5567242	BAG domain-containing protein Samui	9.30522	13.1833	1.41676	0.502599	0.0003	0.000495953
XP_021704607.1	LOC5577974	proteasomal ubiquitin receptor ADRM1 homolog isoform X3	21.4071	30.3047	1.41564	0.501452	5e-05	8.86602e-05
XP_001658431.1	LOC5569333	short/branched chain specific acyl-CoA dehydrogenase mitochondrial	9.16098	12.9672	1.41548	0.501293	0.0004	0.000653968
XP_001661881.1	LOC5575275	uncharacterized protein LOC5575275 isoform X1	4.41392	6.24311	1.41441	0.500204	0.02385	0.0318045
XP_001652340.2	LOC5568516	cullin-2	7.75828	10.9725	1.4143	0.500084	0.0003	0.000495953
XP_001647940.2	LOC5563577	ornithine decarboxylase 1	145.912	206.287	1.41378	0.499554	0.0001	0.000173617
XP_021694053.1	LOC5579964	cellular tumor antigen p53 isoform X2	10.8461	15.3332	1.41371	0.499482	0.00015	0.000256108
	LOC5570984		44.6511	63.0923	1.41301	0.498768	0.00025	0.000417519
XP_021699825.1	LOC5565717	RNA polymerase II-associated protein 3 isoform X1	9.93281	14.0283	1.41232	0.498066	0.00995	0.013886
XP_021696627.1	LOC5568127	E3 ubiquitin-protein ligase RNF185	18.3605	25.9306	1.4123	0.49805	0.0002	0.000337946
XP_001659135.1	LOC5570423	ubiquinone biosynthesis O-methyltransferase mitochondrial	37.1084	52.3959	1.41197	0.497708	0.00025	0.000417519
XP_001657554.1	LOC5567559	histone H3,3	164.027	231.516	1.41145	0.497179	5e-05	8.86602e-05
XP_001661408.2	LOC5574390	lysine-specific demethylase lid	4.43504	6.25863	1.41118	0.4969	0.0001	0.000173617
XP_001654806.1	LOC5580068	cell cycle control protein 50A	26.138	36.8784	1.41091	0.496627	5e-05	8.86602e-05
XP_021702295.1	LOC5575159	cysteine/serine-rich nuclear protein 1	3.93121	5.54492	1.41049	0.496193	0.00045	0.000730421
XP_001663552.1	LOC5577777	translocating chain-associated membrane protein 1	95.4097	134.559	1.41033	0.496031	5e-05	8.86602e-05
XP_001655126.3	LOC5574470	esterase B1	10.121	14.2711	1.41005	0.495745	0.0006	0.000961055
XP_001656819.1	LOC5578121	proteasome subunit beta type-7	32.6607	46.049	1.40992	0.495614	5e-05	8.86602e-05
XP_001659248.1	LOC5570653	surfeit locus protein 4 homolog	56.4675	79.5841	1.40938	0.495059	5e-05	8.86602e-05
XP_001661004.2	LOC5573682	RNA-binding protein 45	3.90506	5.50268	1.40912	0.49479	0.0008	0.00126389
XP_001654532.1	LOC5573312	uncharacterized protein LOC5573312	164.239	231.399	1.40892	0.494586	5e-05	8.86602e-05
XP_011493773.2	LOC23687855	uncharacterized protein LOC23687855	6.59352	9.28557	1.40829	0.493942	0.00095	0.00148846
XP_001657447.2	LOC5567433	protein FAM8A1	27.5344	38.7582	1.40763	0.493266	0.0002	0.000337946
XP_001648164.1	LOC5563849	ADP-ribosylation factor-like protein 1	15.1703	21.3533	1.40757	0.493209	0.0006	0.000961055
XP_021706778.1	LOC5567217	glutactin isoform X2	4.42836	6.23157	1.4072	0.492823	0.0036	0.00527421
XP_001663795.2	LOC5578265	UBX domain-containing protein 6	9.86659	13.8813	1.4069	0.492519	0.00035	0.000575399
XP_001663296.2	LOC5577198	zinc finger protein 271 isoform X1	4.3555	6.12618	1.40654	0.492149	0.01315	0.0180855
XP_021699018.1	LOC5577316	uncharacterized protein LOC5577316	73.4125	103.221	1.40604	0.491639	5e-05	8.86602e-05
XP_001661944.2	LOC5575422	UPF0668 protein C10orf76 homolog	5.57604	7.83883	1.40581	0.491397	0.0021	0.00316168
XP_021710374.1	LOC110679583	myb-like protein V	8.48067	11.9205	1.40561	0.491195	0.00025	0.000417519
XP_001656511.2	LOC5577481	uncharacterized protein LOC5577481	16.0947	22.6168	1.40523	0.490809	0.0037	0.00540567
XP_001661753.2	LOC5575019	cysteine and histidine-rich protein 1 homolog	8.59626	12.0779	1.40502	0.490589	0.0002	0.000337946
XP_001648476.1	LOC5564146	26S proteasome non-ATPase regulatory subunit 12	17.7183	24.8873	1.40461	0.49017	0.00015	0.000256108
XP_021709857.1	LOC5566371	AP-1 complex subunit gamma-1	10.973	15.4114	1.40448	0.49004	0.00105	0.00163972
XP_021701145.1	LOC5570700	protein sidekick isoform X5	3.9795	5.58898	1.40444	0.489998	0.0001	0.000173617
XP_021707702.1	LOC5567193	uncharacterized protein LOC5567193 isoform X2	35.8531	50.3259	1.40367	0.489203	0.0001	0.000173617
	LOC5567769		35.843	50.3014	1.40338	0.488907	5e-05	8.86602e-05
XP_001652932.1	LOC5569668	WW domain-containing oxidoreductase	9.81582	13.7694	1.40278	0.488285	0.0026	0.00387019
XP_001653283.2	LOC5570644	alpha-amylase A	7.4461	10.4444	1.40267	0.488173	0.00095	0.00148846
XP_021709331.1	LOC5568501	Golgi apparatus protein 1 isoform X1	8.61754	12.0845	1.40231	0.48781	0.00035	0.000575399
XP_021704194.1	LOC5569142	putative uncharacterized protein DDB_G0271606 isoform X3	4.15543	5.82681	1.40222	0.487708	0.00045	0.000730421
XP_001651295.1	LOC5566868	dipeptidase 1	45.7213	64.0457	1.40078	0.486235	0.0001	0.000173617
XP_001663965.1	LOC5578574	ADP-ribosylation factor-like protein 5B	9.28632	13.0076	1.40073	0.486176	0.00035	0.000575399
XP_021700231.1	LOC5564200	glycerophosphocholine phosphodiesterase GPCPD1 isoform X1	12.8951	18.0306	1.39825	0.483624	0.00015	0.000256108
XP_001657742.1	LOC5567835	AP-1 complex subunit sigma-2 isoform X1	13.2658	18.5462	1.39805	0.483412	0.0024	0.00358826
XP_001652133.2	LOC5568194	ER membrane protein complex subunit 3	18.2721	25.5302	1.39722	0.482562	0.0005	0.000808532
XP_021696709.1	LOC5574290	lysophospholipid acyltransferase 1 isoform X1	25.8215	36.0695	1.39688	0.482207	5e-05	8.86602e-05
XP_021694953.1	LOC5564956	protein scalloped	3.91497	5.46828	1.39676	0.482086	0.0266	0.035214
XP_001661549.2	LOC5574633	mitochondrial glutamate carrier 1	36.1238	50.4221	1.39581	0.481107	5e-05	8.86602e-05
XP_021705926.1	LOC5575101	uncharacterized protein LOC5575101 isoform X1	4.35534	6.07546	1.39495	0.480208	0.0001	0.000173617
XP_021704590.1	LOC5575405	uncharacterized protein LOC5575405	6.6614	9.29031	1.39465	0.479901	0.00205	0.00308934
XP_001653556.1	LOC5571258	protein FAM91A1	10.539	14.6844	1.39334	0.478546	0.0004	0.000653968
XP_021704340.1	LOC5573352	ankyrin repeat domain-containing protein 13D isoform X1	5.05209	7.03731	1.39295	0.478144	0.002	0.00302168
XP_001662977.2	LOC5576877	serine/threonine-protein kinase S6KL isoform X1	18.0073	25.0295	1.38996	0.475048	0.00015	0.000256108
XP_021693931.1	LOC5570771	protein sel-1 homolog 1	17.1663	23.8553	1.38966	0.474731	0.00015	0.000256108
XP_021706346.1	LOC5579659	PHD and RING finger domain-containing protein 1	4.85569	6.74333	1.38875	0.473785	0.00015	0.000256108
XP_021701926.1	LOC5577104	uncharacterized protein LOC5577104 isoform X2	14.7764	20.5142	1.38831	0.473328	0.0027	0.00401148
XP_021696522.1	LOC5564100	bladder cancer-associated protein	10.6446	14.7732	1.38786	0.472861	0.0013	0.00201156
XP_021693874.1	LOC5577634	probable E3 ubiquitin-protein ligase MGRN1	11.7544	16.302	1.38688	0.471848	0.00015	0.000256108
XP_021704324.1	LOC5572132	pyruvate dehydrogenase phosphatase regulatory subunit mitochondrial isoform X2	4.2727	5.92026	1.3856	0.470513	0.0027	0.00401148
XP_001660919.2	LOC5573520	chondroitin sulfate synthase 2	5.10354	7.07122	1.38555	0.470461	0.00155	0.00237053
XP_001661688.1	LOC5574862	histidine triad nucleotide-binding protein 1	75.3221	104.348	1.38536	0.470258	0.0002	0.000337946
XP_001660419.1	LOC5572474	sideroflexin-2	13.3457	18.4813	1.38481	0.469691	0.0017	0.00258575
XP_011493090.2	LOC5575919	protein tamozhennic	5.09811	7.05979	1.38479	0.469663	0.0007	0.00111333
XP_001655183.2	LOC5574530	DDB1- and CUL4-associated factor 7	4.50565	6.23929	1.38477	0.469647	0.00725	0.0102938
XP_021700198.1	LOC5568035	zinc finger protein Noc	15.2685	21.1429	1.38474	0.469615	0.0005	0.000808532
XP_021697315.1	LOC5576594	protein Mo25	15.7854	21.8582	1.38471	0.469584	0.0004	0.000653968
XP_021697826.1	LOC5573421	protein cycle isoform X3	7.9259	10.9709	1.38418	0.469035	0.00095	0.00148846
XP_021712670.1	LOC110681196	double-strand-break repair protein rad21 homolog isoform X1	6.8752	9.51301	1.38367	0.4685	0.00015	0.000256108
XP_021706213.1	LOC5573606	homeotic protein female sterile isoform X4	6.17394	8.54087	1.38337	0.468192	0.0001	0.000173617
XP_001655696.1	LOC5575321	WW domain-binding protein 2	30.1121	41.6491	1.38314	0.467942	0.00025	0.000417519
XP_001663268.1	LOC5577180	ubiquitin carboxyl-terminal hydrolase	20.073	27.7586	1.38288	0.467679	0.0006	0.000961055
XP_021704332.1	LOC5573218	heat shock factor protein isoform X4	8.00409	11.0676	1.38274	0.467533	0.00045	0.000730421
XP_001650089.2	LOC5565739	ATP-dependent helicase brm isoform X1	4.84588	6.69973	1.38256	0.467344	0.0015	0.00230149
XP_021696982.1	LOC5565227	transmembrane protein 267	15.2465	21.0718	1.38207	0.466835	0.00685	0.00975219
XP_021706604.1	LOC5570985	serum response factor homolog isoform X3	5.29564	7.31519	1.38136	0.46609	0.00055	0.000885156
XP_001657996.1	LOC5568342	SAYSvFN domain-containing protein 1	11.8336	16.34	1.38081	0.465519	0.00675	0.0096185
XP_001653970.1	LOC5572285	bax inhibitor 1	147.865	204.121	1.38046	0.465144	5e-05	8.86602e-05
XP_001660626.1	LOC5572867	proteasome subunit alpha type-4	33.7715	46.6088	1.38012	0.464796	0.0005	0.000808532
XP_021702029.1	LOC5563777	vascular endothelial growth factor receptor 1 isoform X3	16.3953	22.6176	1.37952	0.464164	0.00025	0.000417519
XP_001649261.1	LOC5564916	protein C19orf12 homolog	54.5249	75.1214	1.37774	0.462309	0.00015	0.000256108
XP_021701849.1	LOC5569047	CCR4-NOT transcription complex subunit 1	5.41105	7.45205	1.37719	0.461729	0.0002	0.000337946
XP_021705306.1	LOC5565060	ADP-ribosylation factor 2	56.7025	78.09	1.37719	0.461725	0.0001	0.000173617
XP_021698645.1	LOC5573302	1-acyl-sn-glycerol-3-phosphate acyltransferase delta	19.725	27.1637	1.37712	0.461655	0.00015	0.000256108
XP_001650135.1	LOC5565765	Golgi phosphoprotein 3 homolog sauron	22.8493	31.4178	1.375	0.459432	5e-05	8.86602e-05
XP_021695590.1	LOC5567847	uncharacterized protein LOC5567847 isoform X6	14.0403	19.2988	1.37453	0.458937	0.00015	0.000256108
XP_001654707.1	LOC5573574	ubiquitin-conjugating enzyme E2-17 kDa	29.2135	40.1441	1.37416	0.458553	0.00035	0.000575399
XP_021704841.1	LOC5563582	WD and tetratricopeptide repeats protein 1	5.36165	7.365	1.37364	0.458008	0.00225	0.00337358
XP_001650043.1	LOC5565700	carbonic anhydrase	405.046	555.652	1.37182	0.456096	0.00085	0.00133931
XP_021708576.1	LOC5570050	eukaryotic translation initiation factor 5	62.2516	85.3935	1.37175	0.456015	0.00025	0.000417519
XP_021696427.1	LOC5579000	exportin-6-A isoform X2	13.1597	18.0443	1.37118	0.455417	5e-05	8.86602e-05
XP_001652154.1	LOC5568222	dynein light chain Tctex-type isoform X2	18.8835	25.871	1.37003	0.45421	0.0014	0.00215644
XP_001663402.2	LOC5577484	probable ATP-dependent RNA helicase spindle-E	5.23848	7.17442	1.36956	0.453714	0.0002	0.000337946
XP_011493116.1	LOC5565441	protein disulfide-isomerase	165.728	226.885	1.36902	0.453144	0.00055	0.000885156
XP_001661986.1	LOC5575471	transmembrane protein 120 homolog	20.0226	27.409	1.3689	0.45302	0.0006	0.000961055
XP_001651397.2	LOC5566977	chaoptin	44.4052	60.7473	1.36802	0.452092	0.00015	0.000256108
XP_001651590.1	LOC5567160	programmed cell death protein 6	18.0897	24.743	1.36779	0.451852	0.0012	0.00186352
XP_001658792.2	LOC5569895	lambda-crystallin homolog	413.477	565.079	1.36665	0.450645	0.0003	0.000495953
XP_021702253.1	LOC23687858	CD63 antigen	4.35067	5.93944	1.36518	0.449089	0.0058	0.0083148
XP_021695905.1	LOC5571275	neurogenic locus notch homolog protein 1	201.28	274.753	1.36503	0.448931	0.0008	0.00126389
XP_001652323.1	LOC5568503	myophilin	113.535	154.94	1.36469	0.448573	0.0001	0.000173617
XP_001662261.1	LOC5575843	probable 26S proteasome non-ATPase regulatory subunit 3	23.9431	32.6239	1.36256	0.446319	0.00045	0.000730421
XP_021705473.1	LOC5578569	zinc transporter ZIP1 isoform X1	8.92864	12.1501	1.3608	0.444456	0.0068	0.00968683
XP_001663015.2	LOC5576918	uncharacterized protein LOC5576918	21.9467	29.8595	1.36055	0.444186	0.0018	0.00272996
XP_021693718.1	LOC5576203	uncharacterized protein LOC5576203	96.4534	131.188	1.36012	0.443732	0.0001	0.000173617
XP_021706607.1	LOC5566651	protein YIF1B-A isoform X1	22.0122	29.9345	1.3599	0.443506	0.00075	0.00118886
XP_021698178.1	LOC5577718	high affinity cAMP-specific and IBMX-insensitive 3' 5'-cyclic phosphodiesterase 8 isoform X1	10.5066	14.2791	1.35906	0.442609	5e-05	8.86602e-05
XP_021699686.1	LOC5569281	electron transfer flavoprotein-ubiquinone oxidoreductase mitochondrial	17.1148	23.2518	1.35858	0.442098	0.0014	0.00215644
XP_001655911.1	LOC5575920	transmembrane protein 18	15.1593	20.5902	1.35826	0.441755	0.0006	0.000961055
XP_021704345.1	LOC5572837	inverted formin-2 isoform X2	9.96403	13.5187	1.35675	0.440155	0.0004	0.000653968
XP_001651220.2	LOC5566810	protein PRRC1	8.62029	11.6771	1.35461	0.437874	0.0047	0.00678921
XP_001648070.2	LOC5563776	eukaryotic translation initiation factor 2-alpha kinase	5.80136	7.85849	1.35459	0.437861	0.01325	0.0182178
XP_001653051.1	LOC5570068	mannose-1-phosphate guanyltransferase beta	11.3991	15.4315	1.35375	0.436958	0.00185	0.00280221
XP_021705544.1	LOC5565979	60S ribosomal protein L13	1255.47	1699.08	1.35334	0.436526	0.00155	0.00237053
XP_021702361.1	LOC5566375	myotubularin-related protein 2	6.47201	8.75752	1.35314	0.436309	0.0024	0.00358826
XP_001649622.2	LOC5565282	glutaryl-CoA dehydrogenase mitochondrial	37.7981	51.1423	1.35304	0.436203	0.0002	0.000337946
XP_001656144.1	LOC5580260	E3 ubiquitin-protein ligase TRIM33	12.5553	16.9775	1.35222	0.435328	0.00135	0.00208349
XP_001647853.1	LOC5563585	protein lifeguard 1	98.7587	133.516	1.35194	0.435033	0.00015	0.000256108
XP_021705034.1	LOC5566888	dnaJ homolog subfamily C member 3	22.3024	30.1221	1.35062	0.433623	0.0004	0.000653968
XP_001656061.1	LOC5576326	phosphatidylinositol 4-phosphate 3-kinase C2 domain-containing subunit beta	5.67637	7.66294	1.34997	0.432929	0.0111	0.0154138
XP_021700844.1	LOC5572671	GMP synthase [glutamine-hydrolyzing] isoform X2	27.6377	37.2698	1.34851	0.43137	0.0003	0.000495953
XP_021698549.1	LOC5569591	NSFL1 cofactor p47	11.8715	15.998	1.3476	0.430389	0.00285	0.00421715
XP_021704623.1	LOC5575279	uncharacterized protein LOC5575279	80.3518	108.264	1.34737	0.430151	0.00075	0.00118886
XP_001651477.2	LOC5567081	aminopeptidase N	68.8691	92.6625	1.34549	0.428129	0.0006	0.000961055
XP_001650360.2	LOC5565992	palmitoyl-protein thioesterase 1	13.6988	18.4261	1.34509	0.427701	0.00375	0.00547366
XP_001663442.1	LOC5577568	peptidyl-prolyl cis-trans isomerase 5	135.007	181.479	1.34422	0.426768	0.0003	0.000495953
XP_021695494.1	LOC5570254	putative uncharacterized protein DDB_G0282129 isoform X2	6.73132	9.04807	1.34417	0.426721	0.00085	0.00133931
XP_021706068.1	LOC5579939	atrial natriuretic peptide receptor 1	8.12	10.9108	1.34369	0.426205	0.0006	0.000961055
XP_001661052.1	LOC5573804	glutaminyl-peptide cyclotransferase	21.1849	28.464	1.3436	0.426102	0.00065	0.00103694
XP_021712994.1	LOC5573382	mucin-5AC isoform X1	4.89741	6.57608	1.34277	0.425209	0.00145	0.00222838
XP_001661261.1	LOC5574204	leucine-rich repeat neuronal protein 3	276.143	370.793	1.34276	0.425198	0.00115	0.00178822
XP_021710751.1	LOC23687932	beta-glucuronidase isoform X2	66.2999	89.0131	1.34258	0.425011	0.0003	0.000495953
XP_021699720.1	LOC5576380	cytokine receptor	4.03381	5.41264	1.34182	0.424189	0.0036	0.00527421
XP_001656095.2	LOC5576357	protein C3orf33 homolog	8.24557	11.0621	1.34158	0.423934	0.01185	0.0164168
XP_001659482.1	LOC5571045	proteasome subunit beta type-1	47.2763	63.3785	1.3406	0.422876	0.00155	0.00237053
XP_001659404.1	LOC5570932	mitochondrial fission 1 protein	35.0858	47.0308	1.34045	0.422719	0.00135	0.00208349
XP_021701108.1	LOC5566991	flocculation protein FLO11 isoform X2	5.79981	7.77431	1.34044	0.422709	0.0018	0.00272996
XP_001655852.1	LOC5575829	zinc finger protein-like 1 homolog	9.5447	12.7936	1.34039	0.422651	0.01335	0.0183393
XP_021698835.1	LOC5564078	motile sperm domain-containing protein 2	19.8011	26.5232	1.33948	0.421674	0.00055	0.000885156
XP_021701209.1	LOC23687783	DNA-directed RNA polymerase II subunit RPB1	17.3503	23.2403	1.33948	0.421668	0.00045	0.000730421
XP_001649893.1	LOC5565556	uncharacterized protein C45G9,7	9.22784	12.3556	1.33895	0.4211	0.00885	0.0124204
XP_001656607.2	LOC5577613	deoxyribose-phosphate aldolase	18.5752	24.839	1.33721	0.419229	0.0039	0.00568385
XP_021699192.1	LOC5578128	membralin	9.7963	13.0993	1.33717	0.419181	0.00145	0.00222838
XP_001653922.2	LOC5572230	Golgi-specific brefeldin A-resistance guanine nucleotide exchange factor 1	8.29227	11.0846	1.33674	0.418718	0.00105	0.00163972
XP_001649428.2	LOC5565084	uncharacterized protein LOC5565084	73.205	97.8253	1.33632	0.418265	0.00065	0.00103694
XP_001661163.2	LOC5574092	uncharacterized protein LOC5574092	196.247	262.236	1.33625	0.418195	0.00205	0.00308934
XP_021697529.1	LOC5576852	85/88 kDa calcium-independent phospholipase A2 isoform X3	10.8318	14.465	1.33542	0.417293	0.0002	0.000337946
XP_001658440.2	LOC5569338	actin-related protein 2/3 complex subunit 1A	141.939	189.494	1.33504	0.416881	0.0003	0.000495953
XP_021700551.1	LOC5566421	uncharacterized protein LOC5566421 isoform X2	6.77101	9.03808	1.33482	0.416645	0.00095	0.00148846
XP_021707863.1	LOC5570053	uncharacterized protein LOC5570053	32.2638	43.0631	1.33472	0.416536	0.00125	0.00193736
XP_001663675.1	LOC5578053	zinc transporter ZIP11	40.6501	54.1738	1.33269	0.414336	0.00365	0.00533756
XP_001658164.1	LOC5568799	ribonuclease Oy	43.5042	57.9759	1.33265	0.414299	0.0017	0.00258575
XP_001655176.1	LOC5574526	actin-5C	393.919	524.219	1.33078	0.412271	0.0039	0.00568385
XP_021698409.1	LOC5572106	tripeptidyl-peptidase 2	10.3189	13.7291	1.33048	0.411948	0.00085	0.00133931
XP_001659225.2	LOC5570622	uncharacterized protein LOC5570622	145.077	192.541	1.32716	0.408347	0.00065	0.00103694
XP_021693107.1	LOC5566474	C-terminal-binding protein isoform X1	17.0559	22.6342	1.32706	0.408233	0.0008	0.00126389
XP_021693906.1	LOC5565942	segmentation protein cap'n'collar isoform X2	20.9867	27.825	1.32584	0.406906	0.00075	0.00118886
XP_021706064.1	LOC5576012	cytoplasmic dynein 1 intermediate chain isoform X2	14.6172	19.3699	1.32514	0.40615	0.00065	0.00103694
XP_021700495.1	LOC5576472	thioredoxin reductase 1 mitochondrial isoform X3	134.702	178.42	1.32455	0.405506	0.00125	0.00193736
XP_001651743.2	LOC5567308	phospholipase B1 membrane-associated	6.43589	8.51994	1.32382	0.404704	0.02205	0.0295372
XP_001657313.2	LOC5579114	dihydroceramide fatty acyl 2-hydroxylase FAH2	78.7485	104.242	1.32373	0.404612	0.00095	0.00148846
XP_021707615.1	LOC5564786	tubulin-specific chaperone cofactor E-like protein isoform X1	19.4521	25.7426	1.32338	0.404232	0.00675	0.0096185
XP_001653586.2	LOC5571284	ubiquitin carboxyl-terminal hydrolase 31	5.18092	6.85577	1.32327	0.40411	0.00215	0.00322977
XP_021704248.1	LOC5570578	kinase D-interacting substrate of 220 kDa isoform X1	24.6894	32.6606	1.32286	0.40366	0.00075	0.00118886
XP_001662408.2	LOC5576076	transcription factor 25	4.37028	5.78077	1.32275	0.403536	0.0048	0.00692521
XP_001652027.2	LOC5568089	cleft lip and palate transmembrane protein 1 homolog	26.5691	35.101	1.32112	0.401763	0.0008	0.00126389
XP_021710110.1	LOC5568155	protein TRC8 homolog isoform X3	10.2053	13.4769	1.32058	0.40117	0.0056	0.00803781
XP_001656430.1	LOC5577354	cytosol aminopeptidase isoform X2	66.4508	87.7129	1.31997	0.400502	0.0005	0.000808532
XP_001650844.2	LOC5566462	twinfilin	7.18966	9.48898	1.31981	0.400329	0.00315	0.0046451
XP_001651487.2	LOC5567108	translation initiation factor eIF-2B subunit beta	5.68818	7.50709	1.31977	0.400287	0.0309	0.0406453
XP_021700609.1	LOC5570922	sodium/hydrogen exchanger 3 isoform X3	62.0349	81.8562	1.31952	0.400012	0.0017	0.00258575
XP_021698466.1	LOC5569621	basic proline-rich protein isoform X1	8.47249	11.1757	1.31906	0.399507	0.00775	0.0109578
XP_021701929.1	LOC5577107	cyclin-dependent kinase 9	23.3768	30.8337	1.31899	0.399431	0.00205	0.00308934
XP_001661213.2	LOC5574147	probable Xaa-Pro aminopeptidase 3	6.11613	8.06677	1.31893	0.399372	0.03575	0.0467136
XP_021702484.1	LOC5572463	protein tyrosine phosphatase type IVA 1 isoform X1	12.373	16.3142	1.31853	0.398933	0.00095	0.00148846
XP_001651102.1	LOC5566694	uncharacterized protein LOC5566694	4.82471	6.35414	1.317	0.397255	0.00905	0.0126936
XP_001648971.2	LOC5564626	vacuolar protein sorting-associated protein VTA1 homolog	10.4319	13.72	1.3152	0.395279	0.00955	0.0133593
XP_001650319.2	LOC5565940	protein cereblon homolog	4.10967	5.40236	1.31455	0.394567	0.0172	0.0233372
XP_021707633.1	LOC5571120	muscleblind-like protein 2a isoform X6	5.02138	6.5998	1.31434	0.394338	0.00325	0.00478214
XP_001657570.1	LOC5567614	acyl-CoA-binding domain-containing protein 5	10.5162	13.8177	1.31394	0.393904	0.00225	0.00337358
XP_001662153.1	LOC5575702	transmembrane 9 superfamily member 3	29.6064	38.8979	1.31383	0.393783	0.0007	0.00111333
XP_021696846.1	LOC5566232	transmembrane protein 184B isoform X1	26.129	34.3207	1.31351	0.393427	0.00105	0.00163972
XP_001660169.1	LOC5572090	40S ribosomal protein S7	1187.62	1559.33	1.31299	0.392853	0.0033	0.00484969
XP_001661146.1	LOC5574073	kelch-like protein diablo	6.47835	8.50542	1.3129	0.392756	0.00415	0.00603335
XP_001658145.2	LOC5568780	facilitated trehalose transporter Tret1	7.21933	9.47405	1.31232	0.392116	0.0172	0.0233372
XP_021713154.1	LOC5568719	uncharacterized protein LOC5568719	4.21847	5.53358	1.31175	0.391493	0.0028	0.00414834
XP_021696551.1	LOC5566268	protein rogdi isoform X2	5.7984	7.6016	1.31098	0.390648	0.01195	0.0165263
XP_001648609.1	LOC5564257	splicing factor 1	7.04086	9.21833	1.30926	0.388754	0.006	0.00858593
XP_021694009.1	LOC5565148	sorting nexin-12	13.3409	17.4572	1.30855	0.387966	0.00395	0.00575318
XP_021704157.1	LOC5571586	fasciclin-2 isoform X7	7.77243	10.1694	1.30839	0.387797	0.0023	0.00344745
XP_001648110.2	LOC5579797	desumoylating isopeptidase 2 isoform X2	6.94366	9.08442	1.3083	0.387698	0.00415	0.00603335
XP_021694819.1	LOC5567111	cytosolic purine 5'-nucleotidase isoform X3	5.9848	7.82358	1.30724	0.386526	0.00645	0.0092104
XP_021701227.1	LOC5567454	transmembrane protein 214	16.395	21.427	1.30692	0.386174	0.0017	0.00258575
XP_001648171.2	LOC5563857	immunoglobulin-binding protein 1	8.3682	10.9248	1.30551	0.384618	0.013	0.0179052
	LOC5566596		46.1777	60.2788	1.30537	0.384454	0.00125	0.00193736
XP_021697581.1	LOC5569422	serine/threonine-protein phosphatase 4 regulatory subunit 1 isoform X2	6.42265	8.38331	1.30527	0.384351	0.0028	0.00414834
XP_001652019.2	LOC5568095	protein brunelleschi	4.393	5.72847	1.304	0.382943	0.00545	0.00782725
XP_021695879.1	LOC5569925	short-chain dehydrogenase/reductase family 16C member 6 isoform X2	153.263	199.651	1.30267	0.381471	0.0014	0.00215644
XP_021700499.1	LOC5580325	serine/threonine-protein phosphatase PP2A	52.8504	68.8361	1.30247	0.381251	0.00135	0.00208349
XP_021694881.1	LOC5580067	uncharacterized protein C1683,06c	11.1815	14.5604	1.30219	0.380936	0.02005	0.0270185
XP_001660149.2	LOC5572041	uncharacterized protein LOC5572041	18.0078	23.4377	1.30153	0.380209	0.03425	0.0448525
XP_021713380.1	LOC5564606	sideroflexin-1	4.81067	6.25662	1.30057	0.379146	0.0293	0.0386157
XP_001659227.2	LOC5570624	kanadaptin	5.07439	6.59904	1.30046	0.379022	0.00875	0.0122983
XP_021708544.1	LOC5567521	dynactin subunit 1 isoform X1	7.86978	10.2267	1.29949	0.377945	0.00175	0.00265838
XP_021707713.1	LOC5568663	MICAL-like protein 1	10.6414	13.8258	1.29925	0.377675	0.00215	0.00322977
XP_021708078.1	LOC5570214	WAS/WASL-interacting protein family member 2 isoform X3	35.9276	46.6764	1.29918	0.377601	0.0214	0.0287396
XP_021708193.1	LOC5580279	protein SCAF8 isoform X2	9.48769	12.3256	1.29911	0.377529	0.00165	0.00251778
XP_021701841.1	LOC5569392	VWFA and cache domain-containing protein CG16868	5.59208	7.2646	1.29909	0.377498	0.00275	0.00407937
XP_021704241.1	LOC5577362	OTU domain-containing protein 5-B isoform X1	8.25659	10.7244	1.29889	0.377279	0.0042	0.00609856
XP_021706976.1	LOC5570553	E3 ubiquitin-protein ligase Nedd-4 isoform X1	17.8292	23.1379	1.29775	0.376016	0.00235	0.00351906
XP_001652369.2	LOC5568539	protein phosphatase PTC7 homolog	36.2558	47.0111	1.29665	0.37479	0.0039	0.00568385
XP_021706109.1	LOC5563763	probable sulfite oxidase mitochondrial	14.2465	18.4721	1.29661	0.37474	0.00315	0.0046451
XP_001649576.2	LOC5565220	peroxisomal (S)-2-hydroxy-acid oxidase GLO3	50.2275	65.1199	1.2965	0.374621	0.0219	0.0293694
XP_021705291.1	LOC5579301	ceramide kinase	4.46858	5.79174	1.2961	0.37418	0.0163	0.0221987
XP_001647695.2	LOC5579391	brain protein I3	25.6907	33.2824	1.2955	0.373513	0.01435	0.0196561
XP_021711327.1	LOC5579840	mediator of RNA polymerase II transcription subunit 12 isoform X1	5.82601	7.53968	1.29414	0.371995	0.0018	0.00272996
XP_021695032.1	LOC5572256	signal transducer and transcription activator isoform X3	15.4251	19.95	1.29335	0.371109	0.0091	0.0127599
XP_021697403.1	LOC110675839	vesicle-associated membrane protein/synaptobrevin-binding protein-like	4.82158	6.23558	1.29326	0.371018	0.00815	0.0114925
XP_021694479.1	LOC5566238	glucose-induced degradation protein 4 homolog	10.7244	13.8678	1.29311	0.370842	0.00335	0.00492012
XP_021710181.1	LOC5575395	band 7 protein AGAP004871 isoform X1	75.5987	97.7361	1.29283	0.37053	0.00165	0.00251778
XP_001653292.1	LOC5570788	serine/threonine-protein kinase PRP4 homolog isoform X1	4.43875	5.7368	1.29244	0.370093	0.00725	0.0102938
XP_011493175.2	LOC5576337	protein ultraspiracle isoform X2	5.72614	7.40057	1.29242	0.370073	0.01985	0.0267718
XP_001660081.1	LOC5571976	coactosin-like protein	133.229	172.102	1.29178	0.369356	0.00245	0.00365725
XP_021711605.1	LOC5568587	ubiquitin carboxyl-terminal hydrolase 5	7.47801	9.64704	1.29005	0.367432	0.00655	0.00934756
XP_001655343.1	LOC5574783	high mobility group protein D	155.924	201.021	1.28922	0.366503	0.00325	0.00478214
XP_021693530.1	LOC5573065	AN1-type zinc finger protein 6	23.7245	30.5151	1.28623	0.363146	0.00275	0.00407937
XP_001657955.1	LOC5568260	60S ribosomal protein L31	1431.94	1841.76	1.2862	0.363114	0.00475	0.00685725
XP_001656926.2	LOC5578356	cyclic AMP-dependent transcription factor ATF-6 alpha	7.0519	9.06719	1.28578	0.362643	0.01215	0.0167784
XP_021705402.1	LOC5572484	probable ubiquitin carboxyl-terminal hydrolase FAF	4.36868	5.61713	1.28577	0.362636	0.0043	0.00623612
XP_021693928.1	LOC5565961	serine palmitoyltransferase small subunit A isoform X1	27.2207	34.9769	1.28494	0.361698	0.0051	0.00734685
XP_001660285.1	LOC5572218	estradiol 17-beta-dehydrogenase 11	64.6611	83.0803	1.28486	0.361608	0.00375	0.00547366
XP_021713313.1	LOC5579206	protein phosphatase PP2A 55 kDa regulatory subunit isoform X1	14.1465	18.1576	1.28354	0.360128	0.00225	0.00337358
XP_021699879.1	LOC5574638	apoptosis-stimulating of p53 protein 2 isoform X2	6.07041	7.79088	1.28342	0.359992	0.00895	0.012557
XP_001661254.1	LOC5574197	trifunctional enzyme subunit beta mitochondrial	28.4423	36.4567	1.28178	0.358146	0.0052	0.00748408
XP_001656670.1	LOC5577719	profilin	165.395	211.964	1.28156	0.357904	0.00285	0.00421715
XP_001664046.2	LOC5578829	WD repeat-containing protein 44 isoform X2	5.86827	7.5099	1.27975	0.355858	0.00775	0.0109578
XP_001655157.2	LOC5574495	uncharacterized protein KIAA2013 homolog	20.4893	26.2044	1.27893	0.354938	0.0041	0.00596615
XP_001656721.1	LOC5577985	beta-parvin	19.3968	24.802	1.27866	0.354638	0.00615	0.00879261
XP_021696323.1	LOC5570462	actin-binding LIM protein 2 isoform X1	9.33422	11.933	1.27841	0.354355	0.00325	0.00478214
XP_001660406.2	LOC5572460	solute carrier organic anion transporter family member 4A1	6.81221	8.70605	1.27801	0.353895	0.0164	0.0223221
XP_001660755.1	LOC5573139	putative neutral sphingomyelinase	10.5904	13.5334	1.27789	0.353767	0.01395	0.0191303
XP_021697224.1	LOC5578974	protein GDAP2 homolog	16.8188	21.481	1.2772	0.352986	0.00255	0.00380173
XP_021693230.1	LOC5578307	trypsin alpha-3	727.8	929.522	1.27717	0.352947	0.00685	0.00975219
XP_021709445.1	LOC5571014	transmembrane protein 53-A isoform X1	21.164	27.0205	1.27672	0.352442	0.01205	0.0166549
XP_001657958.2	LOC5568261	uroporphyrinogen decarboxylase isoform X1	45.6006	58.1991	1.27628	0.351944	0.00415	0.00603335
XP_001663169.2	LOC5577072	tyrosine-protein phosphatase non-receptor type 4	6.56794	8.37867	1.27569	0.35128	0.007	0.00995378
	LOC5570864		4.5342	5.78022	1.2748	0.350276	0.00565	0.00810712
XP_021697664.1	LOC5576175	DDB1- and CUL4-associated factor 8	6.60613	8.42099	1.27472	0.350184	0.02895	0.038165
XP_021699725.1	LOC5576381	mannosyl-oligosaccharide glucosidase GCS1	10.0195	12.7616	1.27368	0.348999	0.00805	0.0113582
XP_021699434.1	LOC5575931	aldehyde dehydrogenase dimeric NADP-preferring isoform X10	11.0739	14.0882	1.2722	0.347324	0.00985	0.0137505
XP_021700178.1	LOC5570382	YY1-associated factor 2	7.82604	9.95599	1.27216	0.347282	0.03445	0.045102
XP_001648026.2	LOC5563743	solute carrier family 35 member C2	9.3308	11.8672	1.27183	0.346907	0.00855	0.012035
XP_021694928.1	LOC5569249	protein lava lamp isoform X2	7.86036	9.98174	1.26988	0.344696	0.00365	0.00533756
XP_021701566.1	LOC5568246	guanine nucleotide-binding protein subunit gamma-e	38.988	49.4881	1.26932	0.344052	0.0048	0.00692521
XP_001661801.1	LOC5575085	transferrin	114.616	145.268	1.26743	0.341908	0.0052	0.00748408
XP_021708342.1	LOC5576834	transcription factor E2f1	6.63358	8.40285	1.26671	0.341091	0.0076	0.0107714
XP_021705468.1	LOC5570078	FERM RhoGEF and pleckstrin domain-containing protein 2	8.09149	10.2462	1.26629	0.340612	0.00695	0.00988862
XP_001648896.1	LOC5564556	60S ribosomal protein L5	1423.33	1802.13	1.26614	0.340433	0.0153	0.0208789
XP_001653885.2	LOC5580011	very-long-chain 3-oxoacyl-CoA reductase isoform X2	31.3013	39.5982	1.26507	0.339212	0.0095	0.0132972
XP_021695140.1	LOC5578378	uncharacterized protein LOC5578378	4.74888	6.00657	1.26484	0.338954	0.012	0.0165906
XP_021704820.1	LOC5566763	protein argonaute-2 isoform X1	5.74426	7.25987	1.26385	0.337823	0.01175	0.0162877
XP_001651159.1	LOC5566751	UPF0729 protein AAEL015238	75.3138	95.1385	1.26323	0.337115	0.008	0.011291
XP_021693979.1	LOC5564999	N-acetylgalactosaminyltransferase 7	4.96222	6.26801	1.26315	0.337022	0.02475	0.0329305
XP_021711516.1	LOC5568574	putative polypeptide N-acetylgalactosaminyltransferase 9 isoform X1	39.8024	50.2584	1.2627	0.336509	0.00535	0.00769296
XP_021697405.1	LOC5574452	G protein alpha i subunit isoform X1	6.6207	8.35756	1.26234	0.336098	0.0125	0.0172366
XP_001662470.1	LOC5576124	uncharacterized protein LOC5576124	829.97	1047.56	1.26217	0.335902	0.00615	0.00879261
XP_021704314.1	LOC5568147	mucin-5AC isoform X3	8.15786	10.2937	1.26181	0.335499	0.01905	0.0257221
XP_021695160.1	LOC5576924	transmembrane protein 94 isoform X1	5.60462	7.06899	1.26128	0.334888	0.0118	0.0163523
XP_021703121.1	LOC5573695	dymeclin isoform X3	7.35826	9.273	1.26022	0.333672	0.01555	0.0211956
XP_001649289.2	LOC5564926	transmembrane protein 115	17.946	22.6054	1.25963	0.333005	0.0119	0.0164716
XP_001653610.1	LOC5571322	ras-related protein Rab-39B	11.4256	14.3917	1.2596	0.332967	0.0151	0.0206297
XP_001651382.2	LOC5566966	BUB3-interacting and GLEBS motif-containing protein ZNF207 isoform X4	5.9258	7.4465	1.25662	0.329553	0.035	0.0457715
XP_021693755.1	LOC23687673	nuclear transcription factor Y subunit beta isoform X9	27.3107	34.2904	1.25557	0.328338	0.01095	0.0152233
XP_021695732.1	LOC5569288	H(+)/Cl(-) exchange transporter 7 isoform X1	23.5385	29.5523	1.25549	0.328248	0.0098	0.0136888
XP_001654445.1	LOC5573231	caprin homolog	10.7636	13.5129	1.25543	0.328177	0.00885	0.0124204
XP_001656809.1	LOC5578111	caspase	18.2039	22.8409	1.25473	0.327372	0.0215	0.0288657
XP_021706026.1	LOC5578546	acyl-coenzyme A thioesterase 9 mitochondrial isoform X2	11.8902	14.9096	1.25394	0.326469	0.01875	0.0253459
XP_021694111.1	LOC110674229	neurochondrin homolog	9.96599	12.4958	1.25384	0.326358	0.0338	0.0443122
XP_001658946.1	LOC5570054	gamma-glutamylcyclotransferase	73.9964	92.7486	1.25342	0.32587	0.01195	0.0165263
XP_021706900.1	LOC5571245	protein phosphatase 1 regulatory subunit 16A isoform X1	4.7141	5.90795	1.25325	0.325675	0.01005	0.0140173
XP_021699196.1	LOC5580119	uncharacterized protein LOC5580119 isoform X3	44.9195	56.2438	1.2521	0.324352	0.00865	0.0121686
XP_001661518.1	LOC5574566	UDP-glucose 6-dehydrogenase	6.2087	7.76	1.24986	0.321765	0.0279	0.0368423
XP_001654478.1	LOC5573266	protein RER1	29.3754	36.705	1.24951	0.321368	0.0081	0.0114254
XP_001661438.1	LOC5574421	ATPase ASNA1 homolog	17.7216	22.1339	1.24898	0.320749	0.02055	0.0276451
XP_021711491.1	LOC5573568	ubiquitin thioesterase trabid isoform X1	5.00175	6.24473	1.24851	0.320206	0.0262	0.0347232
XP_001660573.2	LOC5572753	cold shock domain-containing protein E1 isoform X1	16.2276	20.2474	1.24771	0.319287	0.00795	0.0112238
XP_021706376.1	LOC5568450	uncharacterized protein LOC5568450	21.3837	26.6742	1.24741	0.318934	0.0067	0.00955587
XP_021699164.1	LOC5575938	akirin	10.5125	13.1086	1.24695	0.318408	0.0098	0.0136888
XP_001659667.2	LOC5571386	glutathione S-transferase theta-1	29.0873	36.2648	1.24676	0.318181	0.0227	0.0303307
XP_021710616.1	LOC5577675	high affinity copper uptake protein 1 isoform X1	53.0194	66.0712	1.24617	0.317501	0.01085	0.015102
XP_021706029.1	LOC5572561	leucine-rich repeat transmembrane neuronal protein 3 isoform X2	8.59009	10.6947	1.245	0.316151	0.03795	0.0494655
XP_021704437.1	LOC5575305	protein snakeskin	343.414	427.398	1.24456	0.315631	0.0087	0.0122353
XP_001661768.1	LOC5575037	60S ribosomal protein L27	1656.74	2061.81	1.2445	0.315564	0.01595	0.0217283
	LOC110674016		67.3496	83.812	1.24443	0.315487	0.0098	0.0136888
XP_001663931.1	LOC5578540	golgin subfamily A member 7	11.559	14.3786	1.24393	0.314907	0.02215	0.0296543
XP_021709658.1	LOC5577098	pre-mRNA-splicing regulator female-lethal(2)D	5.33031	6.62672	1.24321	0.314076	0.0286	0.0377351
XP_001651451.1	LOC5567091	charged multivesicular body protein 5	33.8183	42.0388	1.24308	0.313917	0.0151	0.0206297
XP_001652765.1	LOC5569183	myosin-2 essential light chain isoform X2	133.775	166.128	1.24185	0.312487	0.01075	0.0149716
XP_021707726.1	LOC5566610	clustered mitochondria protein homolog	14.1135	17.5246	1.24169	0.312306	0.0077	0.0109001
XP_021700801.1	LOC5570714	transmembrane protein 47 isoform X1	4.45592	5.52649	1.24026	0.31064	0.0361	0.0471319
XP_001660492.2	LOC5572627	dnaJ homolog shv	34.5796	42.8465	1.23907	0.309256	0.00885	0.0124204
XP_021710853.1	LOC5564767	torsin-like protein isoform X1	20.4359	25.2865	1.23736	0.307262	0.02245	0.0300136
XP_001658483.2	LOC5579966	nuclear pore complex protein Nup98-Nup96	9.98909	12.3571	1.23706	0.306915	0.0103	0.0143576
XP_021703168.1	LOC5579502	AF4/FMR2 family member 4 isoform X1	4.90765	6.07011	1.23687	0.30669	0.03275	0.0429594
XP_001652883.2	LOC5569603	uncharacterized protein LOC5569603 isoform X1	8.01752	9.91548	1.23673	0.306527	0.01525	0.0208166
XP_021711280.1	LOC5564132	rab-like protein 6	15.0192	18.565	1.23608	0.305777	0.0157	0.0213939
XP_001649724.2	LOC5565372	enoyl-CoA delta isomerase 1 mitochondrial	23.786	29.3687	1.23471	0.304167	0.02405	0.0320531
XP_021710518.1	LOC5570062	solute carrier family 25 member 40	15.1184	18.654	1.23386	0.30318	0.03495	0.0457187
XP_021709839.1	LOC5568520	polyadenylate-binding protein-interacting protein 1 isoform X2	13.6186	16.7742	1.23171	0.300666	0.0196	0.0264421
XP_021695274.1	LOC5566106	CLIP-associating protein isoform X1	7.34475	9.04125	1.23098	0.299809	0.01555	0.0211956
XP_021694978.1	LOC5576498	probable phospholipid-transporting ATPase IF isoform X3	45.2356	55.6834	1.23096	0.299789	0.0128	0.01764
XP_021708393.1	LOC5564282	uncharacterized protein LOC5564282	6.28175	7.723	1.22943	0.297995	0.0236	0.03148
XP_001650130.2	LOC5565782	protein transport protein Sec24C	12.528	15.4014	1.22936	0.297905	0.01505	0.0205733
XP_001657237.1	LOC5579044	RNA-binding protein lark	13.486	16.5695	1.22864	0.297068	0.0315	0.0414
XP_021707685.1	LOC5574298	plexin domain-containing protein 2 isoform X2	20.7632	25.4841	1.22737	0.295569	0.0133	0.0182759
XP_001661571.1	LOC5574647	von Willebrand factor A domain-containing protein 8	5.03957	6.17945	1.22619	0.294178	0.02855	0.0376796
XP_021703034.1	LOC5569069	diacylglycerol O-acyltransferase 1	21.1286	25.8747	1.22463	0.292345	0.0192	0.0259173
XP_021708172.1	LOC5563787	pollen-specific leucine-rich repeat extensin-like protein 1 isoform X3	17.2594	21.131	1.22432	0.291979	0.01735	0.0235273
XP_021702905.1	LOC110676984	facilitated trehalose transporter Tret1-2 homolog isoform X1	19.5514	23.9226	1.22357	0.291102	0.01525	0.0208166
XP_001661831.1	LOC5575109	AP-1 complex subunit beta-1 isoform X4	12.589	15.3946	1.22286	0.290261	0.0221	0.0295958
XP_021709156.1	LOC5576927	homeobox protein extradenticle isoform X1	9.98019	12.2037	1.22279	0.290179	0.0184	0.024887
XP_001652587.1	LOC5568862	ubiquilin-1	32.6441	39.8636	1.22116	0.28825	0.0145	0.01985
XP_001651530.1	LOC5579854	signal recognition particle receptor subunit alpha homolog	19.3292	23.5934	1.22061	0.287601	0.019	0.0256619
XP_021711462.1	LOC5571107	zinc finger protein 665 isoform X1	7.24939	8.84827	1.22055	0.287536	0.02035	0.0274071
XP_001663964.2	LOC5578575	homeobox protein vnd isoform X1	33.3653	40.6432	1.21813	0.284666	0.01815	0.0245629
XP_021694729.1	LOC5577930	NADPH--cytochrome P450 reductase isoform X1	198.125	241.253	1.21768	0.284136	0.03525	0.0460857
XP_011493097.1	LOC23687624	transmembrane 9 superfamily member 2	32.4904	39.5522	1.21735	0.283744	0.0154	0.0210093
XP_021696553.1	LOC5571304	transcription factor kayak isoform X1	34.2305	41.6433	1.21656	0.282802	0.01895	0.0256017
XP_021711274.1	LOC5573060	longitudinals lacking protein-like	33.5276	40.7466	1.21532	0.28133	0.01995	0.0268914
XP_001660865.1	LOC5573370	calcineurin subunit B type 2	18.1397	22.0287	1.21439	0.280234	0.02225	0.029763
XP_021695515.1	LOC5566746	uncharacterized protein LOC5566746	26.0798	31.6534	1.21371	0.279428	0.02515	0.0334158
	LOC5579815		77.5205	94.0041	1.21264	0.278146	0.03235	0.04247
XP_021713179.1	LOC23687627	GIGYF family protein CG11148	7.07946	8.57427	1.21115	0.276375	0.037	0.0482671
XP_001648630.1	LOC5564278	adrenodoxin	110.243	133.179	1.20805	0.27268	0.01805	0.0244345
XP_021702248.1	LOC5577626	CD63 antigen	144.443	174.261	1.20643	0.270749	0.02335	0.031164
XP_021698020.1	LOC5577021	uncharacterized protein LOC5577021 isoform X2	50.9846	61.4092	1.20447	0.268393	0.0349	0.0456659
XP_001658850.1	LOC5569950	uncharacterized protein LOC5569950	216.724	260.229	1.20074	0.263923	0.02425	0.0322743
XP_001652212.1	LOC5579924	endoribonuclease Dicer	16.3657	19.639	1.20001	0.263046	0.026	0.0344775
XP_021708806.1	LOC5568668	transcription initiation factor IIA subunit 1	19.3752	23.1057	1.19254	0.254038	0.0326	0.0427745
XP_021701840.1	LOC5577061	ubiquitin-conjugating enzyme E2-17 kDa	76.3058	90.8948	1.19119	0.252405	0.03335	0.0437344
XP_021713406.1	LOC5580192	DNA topoisomerase I mitochondrial	20.7172	24.6689	1.19074	0.251864	0.0319	0.0419141
XP_021695197.1	LOC5571689	flocculation protein FLO11	97.1328	115.658	1.19072	0.251835	0.03455	0.0452204
XP_021705977.1	LOC5578303	pyruvate dehydrogenase E1 component subunit alpha mitochondrial	49.0946	41.1178	0.837522	-0.255801	0.032	0.0420338
XP_011493298.1	LOC23687901	keratin type I cytoskeletal 9	197.747	164.867	0.833727	-0.262353	0.02895	0.038165
XP_001654151.1	LOC5572651	eukaryotic translation initiation factor 4E-binding protein 1	61.0828	50.9111	0.833477	-0.262786	0.02415	0.0321774
XP_021709163.1	LOC5566566	uncharacterized family 31 glucosidase KIAA1161 isoform X1	36.7536	30.459	0.828735	-0.271017	0.02595	0.0344208
XP_021703889.1	LOC5568166	Krueppel-like factor 3	19.8876	16.425	0.825892	-0.275976	0.0311	0.040897
XP_001652408.2	LOC5568579	putative polypeptide N-acetylgalactosaminyltransferase 9	28.2671	23.3346	0.825504	-0.276653	0.02075	0.0278983
XP_001657748.2	LOC5567839	calreticulin	119.378	98.4715	0.824871	-0.277759	0.02735	0.0361664
XP_001653144.1	LOC5570318	heterogeneous nuclear ribonucleoprotein 27C	45.8406	37.7724	0.823994	-0.279293	0.0225	0.0300719
XP_001648490.1	LOC5564161	stress-induced-phosphoprotein 1	47.8386	39.403	0.823665	-0.27987	0.02025	0.0272802
XP_001656981.1	LOC5578459	T-complex protein 1 subunit eta	81.9705	67.4867	0.823305	-0.280502	0.01365	0.0187351
XP_001658907.1	LOC5570017	transmembrane emp24 domain-containing protein 2	50.0284	41.1018	0.821569	-0.283546	0.0278	0.0367205
XP_021709532.1	LOC5563695	fibulin-1 isoform X1	43.4218	35.6344	0.820657	-0.285149	0.0177	0.0239676
XP_021710569.1	LOC5565432	N-acetylgalactosaminyltransferase 6	69.2538	56.8077	0.820283	-0.285807	0.0146	0.0199812
XP_021698918.1	LOC5574335	acetyl-coenzyme A transporter 1	23.1616	18.9655	0.818834	-0.288358	0.0301	0.039648
XP_001657382.2	LOC5567367	heat shock protein STI1	17.3363	14.168	0.817245	-0.29116	0.03545	0.0463344
XP_001659517.1	LOC5571076	KAT8 regulatory NSL complex subunit 3	8.13711	6.64806	0.817005	-0.291583	0.02715	0.035922
XP_001653862.1	LOC5572195	eukaryotic translation initiation factor 3 subunit L	90.5943	73.7777	0.814375	-0.296235	0.01165	0.0161586
XP_021697598.1	LOC5565621	zinc transporter 1	17.042	13.8768	0.814271	-0.29642	0.02195	0.0294282
XP_021697183.1	LOC5571484	acidic leucine-rich nuclear phosphoprotein 32 family member A isoform X1	18.9286	15.4129	0.814265	-0.296429	0.0176	0.0238458
XP_021695970.1	LOC5579032	syndecan isoform X1	20.8884	17.0075	0.814208	-0.296531	0.01415	0.0193877
XP_001658795.2	LOC5569897	Golgi reassembly-stacking protein 2	12.2823	9.99399	0.81369	-0.297448	0.0341	0.0446685
XP_021700746.1	LOC5571428	zinc finger protein swm	5.75557	4.67857	0.812877	-0.298891	0.02645	0.035035
XP_021709393.1	LOC5580157	probable glutamine--tRNA ligase	16.3163	13.233	0.811029	-0.302174	0.0233	0.0311061
XP_021701366.1	LOC5564986	dual 3' 5'-cyclic-AMP and -GMP phosphodiesterase 11 isoform X2	15.329	12.431	0.810947	-0.302321	0.01285	0.0177038
XP_021710643.1	LOC5563966	glucose dehydrogenase [FAD quinone] isoform X2	62.1303	50.3626	0.810596	-0.302944	0.01305	0.0179637
XP_001654799.1	LOC5573778	staphylococcal nuclease domain-containing protein 1	26.37	21.3515	0.809689	-0.30456	0.0108	0.0150368
	LOC5564754		250.196	202.253	0.808378	-0.306898	0.0222	0.0297129
XP_001651871.2	LOC5567705	uncharacterized protein LOC5567705 isoform X1	23.0961	18.6671	0.808236	-0.307151	0.0252	0.0334635
XP_001660092.1	LOC5571990	syntaxin-4 isoform X1	16.8281	13.5889	0.807512	-0.308444	0.0306	0.040273
XP_001650481.1	LOC5566110	uncharacterized serine-rich protein C215,13	114.675	92.5689	0.807228	-0.308951	0.01065	0.0148411
XP_021697229.1	LOC5574704	U1 small nuclear ribonucleoprotein 70 kDa	24.889	20.0821	0.806866	-0.309598	0.01415	0.0193877
XP_001661326.1	LOC5574289	activating signal cointegrator 1 complex subunit 1	16.021	12.9002	0.805206	-0.312571	0.03785	0.0493487
[truncated: 1,762 more rows]
